# Supplementary material for: Regional and temporal variations in COVID-19 cases and deaths in Ethiopia: Lessons learned from the COVID-19 enhanced surveillance and response
Source: PLOS Glob Public Health. 2024 May 23;4(5):e0003175. doi: 10.1371/journal.pgph.0003175 (PMC11115226; doi:10.1371/journal.pgph.0003175)
Supplement: S1 Data — (CSV) [file pgph.0003175.s003.csv]

Region	Zone	Woreda	Facility	Facility Type	Epi-Week	Reporting date (DD/MM/YYYY)	Year	TCOVID-19 _suspects	TCOVID-19 Suspect Tested Male	TCOVID-19 Suspect Tested Female	Suspects confirmed for COVID-19	TCOVID-19_Lab_ Tested	Ag-RDT	RT-PCR	TT	TCOVID-19_ Confirmed	TCOVID-19_ Confirmed _HCW	TCOVID-19 _InP/hospitalized_Cases	TCOVID-19 _InP_Deaths	TCOVID-19_ _HCW_death	TCOVID-19_ Confirmed -discharge	TCOVID-19_ Contacts_Identified	TCOVID-19_ Contacts_Tested	TCOVID-19_ Contacts_Tested_+VE	Number of clusters investigated	# of functional bed for Moderate to severe cases Available	# of functional bed for Moderate to severe cases Occupied	# of functional bed in ICU/critical care Available	# of functional bed in ICU/critical care Occupied	# Mechanical Ventilator Available	# Mechanical Ventilator Occupied	Is testing service interupted in this week? Y/N	If Yes, causes of interruption	Identified gaps/Challenges
AA	Yeka	4	Minilek II Hospital	Tertiary Health Care Unit	38	28/9/2021	2021	254	123	131	13	627	272	355	0	72	0	33	2	0	13	58	58	3	0	20	20	4	4	4	3	No
AA	Kirkos	woreda 7	Zewditu Memorial Hospital	Secondary Health Care Unit	38	28/9/2021	2021	158	86	72	28	367	128	239	0	54	0	30	12	0	22	0	0	0	0	37	17	10	2	3	1	No
AA	Arada	woreda 4	Ras Desta Damtew Memorial Hospital	Secondary Health Care Unit	38	28/9/2021	2021	35	18	17	16	339	315	24	0	44	0	6	0	0	0	0	0	0	0	0	0	0	0	0	0	No
AA	Arada	woreda 6	Yekatirt 12 Hospital	Tertiary Health Care Unit	38	28/9/2021	2021	56	20	13	13	688	343	345	0	37	0	13	8	0	13	0	0	0	0	22	15	4	3	6	3	No
AA	Akaki	woreda 1	Tirunesh Bejing Hospital	Secondary Health Care Unit	38	28/9/2021	2021	269	111	158	41	500	356	144	0	95	1	10	1	0	8	271	15	5	0	13	13	2	2	0	0	No
AA	Bole	woreda 14	Dil Fire Health Center	Primary Health Care Unit	38	28/9/2021	2021	127	42	85	34	137	137	0	0	36	0	0	0	0	0	0	0	0	0	3	0	0	0	0	0	No
Harari	Harari	Amirnur	Jugel Hosp	Secondary Health Care Unit	38	28/9/2021	2021	68	19	49	4	70	70	0	0	5	0	2	0	0	0	4	2	1	0	0	0	0	0	0	0	No
Harari	Harari	Jinela	Hiwot Fana Hosp	Tertiary Health Care Unit	38	28/9/2021	2021	64	42	22	6	64	64	0	0	6	0	8	1	0	3	0	0	0	0	44	6	6	1	5	1	No
Harari	Harari	Amirnur	Amirnure HC	Primary Health Care Unit	38	28/9/2021	2021	83	45	38	3	83	83	0	0	3	0	0	0	0	0	18	0	0	0	0	0	0	0	0	0	No
Harari	Harari	Hakim	Arategna HC	Primary Health Care Unit	38	28/9/2021	2021	38	18	20	7	46	46	0	0	9	1	0	0	0	2	12	8	2	0	0	0	0	0	0	0	No
Gambella	Gambella Town adm.	Gambella T. Admin.	Gambella Primary Hospital	Primary Health Care Unit	38	28/09/2021	2021	24	15	9	0	0	0	24	24	0	0	0	0	0	0	0	0	0	0	7	0	0	0	0	0	Yes	incentive request by professionlas, security problems
Gambella	Mejeng Zone	Godere	Metti Health Center	Primary Health Care Unit	38	28/09/2021	2021	0	0	0	0	0	0	0	0	0	0	0	0	0	0	0	0	0	0	0	0	0	0	0	0	Yes	Incentive request by professionlas
Gambella	Gambella Town adm.	Gambella T. Admin.	Gambella General Hospital	Secondary Health Care Unit	38	28/09/2021	2021	2	1	1	0	2	2	0	0	0	0	0	0	0	0	0	0	0	0	10	0	3	0	2	0	No
Gambella	Mejeng Zone	Menegesh	Kumi Primary Hospital	Primary Health Care Unit	38	28/09/2021	2021	0	0	0	0	0	0	0	0	0	0	0	0	0	0	0	0	0	0	10	0	5	0	0	0	Yes	incentive, work burden, training gap in RDT Testing
Gambella	Agnewa Zone	Dimma	Dimma Health Center	Primary Health Care Unit	38	28/09/2021	2021	4	2	2	0	4	4	0	0	0	0	0	0	0	0	0	0	0	0	0	0	0	0	0	0	Yes	training gap in RDT Testing
Gambella	Agnewa Zone	Gog	Pinyudo Primary Hospital	Primary Health Care Unit	38	28/09/2021	2021	19	6	7	0	13	13	0	0	0	0	0	0	0	0	0	0	0	0	7	0	0	0	0	0	No
Gambella	Nure Zone	Makuye	Nyingnang Primary Hospital	Primary Health Care Unit	38	28/09/2021	2021	3	2	1	0	3	3	0	0	0	0	0	0	0	0	0	0	0	0	0	0	0	0	0	0	Yes	low patient flow
Dire Dawa	NA	Dire Dawa Op. Woreda	Dilchora Hospital	Secondary Health Care Unit	38	27/9/2021	2021	63	32	31	10	167	167	0	0	14	2	4	1	0	0	38	38	2	0	6	4	6	2	6	0	No		Shortage of trained manpower for sample collection for COVID-19 testing
Dire Dawa	NA	Sabian Op. Woreda	Sabian General Hospital	Secondary Health Care Unit	38	27/9/2021	2021	159	63	96	50	205	205	0	0	59	0	7	1	0	2	46	46	9	0	17	7	2	2	6	0	No
Dire Dawa	NA	Sabian Op. Woreda	Goro Health Center	Primary Health Care Unit	38	27/9/2021	2021	215	108	107	52	286	286	0	0	64	0	0	0	0	47	96	71	12	2	0	0	0	0	0	0	No
Dire Dawa	NA	Legahare Op. Woreda	Legahare Health Center	Primary Health Care Unit	38	27/9/2021	2021	88	46	42	11	129	127	2	0	15	0	0	0	0	4	11	11	4	0	0	0	0	0	0	0	No
B-Gumuz	Assosa	Assosa	Assosa G/hospital	Secondary Health Care Unit	38	28/09/2021	2021	23	11	12	4	23	23	0	0	4	0	1	0	0	0	5	5	1	0	19	2	4	1	3	1	No		Insufficient RDT kits in the hospital for next week.
B-Gumuz	Metekel	Pawi	Pawi G/hospital	Secondary Health Care Unit	38	28/09/2021	2021	4	1	3	0	4	4	0	0	0	0	0	0	0	0	0	0	0	0	6	0	2	0	3	0	No		low suspect identification and testing
B-Gumuz	Assosa	Menga	Menga P/hospital	Primary Health Care Unit	38	28/09/2021	2021	12	9	3	0	12	12	0	0	0	0	0	0	0	0	0	0	0	0	0	0	0	0	0	0	No		Inadquate laboratory staff to test the COVID suspected patient at menge HC
B-Gumuz	Assosa	Assosa	Assosa T.health centre	Primary Health Care Unit	38	28/09/2021	2021	20	10	7	1	17	17	0	0	1	0	0	0	0	0	1	1	0	0	0		0		0	0	No
B-Gumuz	Metekel	Gelgele	Gelgele Belese HC	Primary Health Care Unit	38	28/09/2021	2021	3	2	1	0	3	3	0	0	0	0	0	0	0	0	0	0	0	0	0	0	0	0	0	0	No		Lack of trained HWs and room
B-Gumuz	Mao-Komo	Tongo	Tongo Health centre	Primary Health Care Unit	38	28/09/2021	2021	8	5	3	0	8	8	0	0	0	0	0	0	0	0	0	0	0	0	0	0	0	0	0	0			mobile network problem
B-Gumuz	Metekel	Bullen	Bullen P/hospital	Primary Health Care Unit	38	28/09/2021	2021								0																			Officer leave the site
Sidama	NA	Hawasa city Adm.	Hawasa CSH	Tertiary Health Care Unit	38	28/9/021	2021	95	60	35	7	95	0	95	0	7	0	26	2	0	2	8	0	0	0	30	26	6	4	6	3	No
Sidama	NA	Hawasa city Adm.	Adare general hospital	Secondary Health Care Unit	38	28/9/021	2021	308	173	135	78	308	308	0	0	78	2	1	0	0	0	17	0	0	0	0	0	0	0	0	0	No
Sidama	NA	Dale Woreda	Yirgalem general hospital	Secondary Health Care Unit	38	28/9/021	2021	23	17	6	5	23	23	0	0	5	0	2	0	0	0	18	1	1	0	7	2	3	0	1	0	No
Sidama	NA	Bona	Bona general hospital	Secondary Health Care Unit	38	28/9/021	2021	57	28	29	17	57	57	0	0	17	0	3	0	0	0	12	0	0	0	0	0	0	0	0	0	No
Somali	Dawa	Moyale	Moyale HC	Primary Health Care Unit	38	29/9/2021	2021	0	0	0	0	0	0	0	0	0	0	0	0	0	0	0	0	0	1	0	0	0	0	0	0	Yes
Somali	Sitti	Aysha	Dewele HC	Primary Health Care Unit	38	29/9/2021	2021	5	3	2	0	5	5	0	0	0	0	0	0	0	0	0	0	0	1	0	0	0	0	0	0	No
Somali	Jarar	Degahbour	Degahbour Hospital	Secondary Health Care Unit	38	29/9/2021	2021	40	19	21	9	40	40	0	0	9	1	4	2	0	0	23	23	1	1	0	0	0	0	0	0	No
Somali	Dollo	Warder	Warder Hospital	Primary Health Care Unit	38	29/9/2021	2021	8	5	3	0	8	8	0	0	0	0	0	0	0	0	4	4	0	0	0	0	0	0	0	0	No		Transportation problem for supportive supervision
Somali	Erer	Fik	Fik Hospital	Secondary Health Care Unit	38	29/9/2021	2021	2	1	1	0	2	2	0	0	0	0	0	0	0	0	0	0	0	0	4	0	0	0	1	0	No		shortage of community awareness about Covid-19 severity
Somali	Liban	Dollo-Ado	Dollo-Ado Hospital	Primary Health Care Unit	38	29/9/2021	2021	12	7	5	0	12	12	0	0	0	0	0	0	0	0	0	0	0	0	0	0	0	0	0	0	No		There is no separated isolation center.
Somali	Fafan	Jigjiga	Karamara Hospital	Secondary Health Care Unit	38	29/9/2021	2021	20	12	8	0	20	19	1	0	1	0	1	0	0	0	6	2	0	0	3	1	4	0	2	0	No		lack of commitment of hospital staff towards COVID
Somali	Shabelle	Gode	Godey Hospital	Secondary Health Care Unit	38	29/9/2021	2021	17	9	8	0	17	17	0	0	9	6	3	0	0	6	8	11	9	1	0	3	0	0	0	0	No		Poor infection prevention control
SNNPR	Gamo	Arbaminch town	Arbaminch General Hospital	Secondary Health Care Unit	38	27/9/2021	2021	58	23	35	15	58	58	0	0	15	0	8	1	0	7	21	13	2	0	9	8	0	0	0	0	No
SNNPR	Gedeo	Dilla town	Dilla University RH	Tertiary Health Care Unit	38	27/9/2021	2021	127	58	69	39	127	127	0	0	39	0	16	4	0	6	16	16	1	1	18	14	3	2	2	0	No
SNNPR	Bench Sheko	Mizan Aman Town	Mizan Teppi UniversityHospital	Tertiary Health Care Unit	38	27/9/2021	2021	108	61	47	35	108	108	0	0	35	0	7	0	1	4	42	13	3	0	9	3	1	0	1	0	No
SNNPR	Silte	Worabe Town	Worabe comprehensive Hospital	Tertiary Health Care Unit	38	27/9/2021	2021	101	48	53	14	101	101	0	0	14	1	3	1	0	2	12	6	2	0	7	6	4	4	2	2	No
SNNPR	Wolayta	Sodo Town	Wolayita Sodo University Hospital	Tertiary Health Care Unit	38	27/9/2021	2021	59	40	19	16	59	28	31	0	16	0	4	1	0	1	19	4	1	0	8	5	2	1	4	1	No
SNNPR	Gurage	Butajira Town	Butajira Hospital	Secondary Health Care Unit	38	27/9/2021	2021								0
Oromia	Adama Town	Adama Town	AdamaHMC	Secondary Health Care Unit	38	28/09/2021	2021	160	72	88	35	170	170	0	0	35	0	22	11	0	7	10	10	0	0	50	19	10	3	7	0	Yes	Shortage of PCR Reagent	lack of assigned personnel as SARI focal person
Oromia	Adama Town	Adama Town	Biftu HC	Primary Health Care Unit	38	28/09/2021	2021	10	2	8	1	10	10	0	0	1	0	0	0	0	0	0	0	0	0	0	0	0	0	0	0	No		Risk payment
Oromia	Asela Town	Asela town	Asela H/C	Primary Health Care Unit	38	28/09/2021	2021	216	96	120	85	216	216	0	0	85	0	0	0	0	0	0	0	0	0	0	0	0	0	0	0	No		Lack of laptop/desktop for PHEM and
Oromia	Arsi	Lemu Bilbilo	Bokoji G/Hospital	Secondary Health Care Unit	38	28/09/2021	2021	51	26	25	23	57	57		0	24	0	7	3	0	10	6	6	1	0	14	6	0	0	0	0	Yes	Ag-RDT supply interrupted	lack of trasportation for contact tracing and bed for inpatient admission
Oromia	Bishoftu	Bishoftu	Kurkura HC	Primary Health Care Unit	38	28/09/2021	2021	198	85	113	73	205	161	44	0	76	1	16	4	1	41	7	7	3	0	37	23	4	0	4	0	No		Lack of logistics
Oromia	Jimma town	Jimma Town	Jimma HC	Primary Health Care Unit	38	28/09/2021	2021	22	18	4	4	22	22	0	0	4	0	0	0	0	0	0	0	0	0	0	0	0	0	0	0	No		lack of commitment in administrative and HCW in linking the patients
Oromia	Jimma town	Jimma town	Shenen Gibe G/ hospital	Secondary Health Care Unit	38	28/09/2021	2021	18	10	8	4	20	20	0	0	4	0	2	0	0	2	2	2	0	0	8	2	0	0	2	0	No		Feedback on SARI sample is not given
Oromia	Shashamane Town	Shashamane Town	Melka Oda G/ Hospital	Secondary Health Care Unit	38	28/09/2021	2021	67	33	34	27	67	67		0	27	0	0	0	0	0	0	0	0	0	3	0	0	0	0	0	Yes	Ag -RDT supply stockout	Ag -RDT supply stockout
Oromia	North Shoa	Wachale	Muka Turi P/Hospital	Primary Health Care Unit	38	28/09/2021	2021	18	9	9	6	18	18	0	0	6	0	10	3	0	3	3	0	0	0	14	10	4	0	4	1	No		Mechanical ventilator not installed
Amhara	Awi	injibara	Injibara General hospital	Secondary Health Care Unit	38	27/9/2021	2021	8	7	1	1	8	8	0	0	1	0	0	0	0	0	0	0	0	0	4	0	6	4	3	3	No
Amhara	C/Gondar	Dembia	Kola Dib Health Center	Primary Health Care Unit	38	27/9/2021	2021	0	0	0	0	0	0	0	0	0	0	0	0	0	0	0	0	0	0	0	0	0	0	0	0	Yes	training gap
Amhara	S/wollo	Dessie	Borumeda General Hospital	Secondary Health Care Unit	38	27/9/2021	2021	12	8	4	2	12	12	0	0	2	0	2	1	0	1	0	0	0	3	9	2	2	0	0	0	No
Amhara	E/Gojjam	D/Markos	Debre-Markos CSH	Tertiary Health Care Unit	38	27/9/2021	2021	90	44	46	35	95	95	0	0	36	1	12	1	0	15	5	5	1	0	9	8	1	1	1	1	No
Amhara	N/Gondar	Debark	Debark Hospital	Primary Health Care Unit	38	27/9/2021	2021	89	47	42	17	89	89	0	0	17	0	2	0	0	15	0	0	0	0	56	0	3	0	2	0	No
Amhara	North Shoa	D/Birhan	Debrebrihan CSH	Tertiary Health Care Unit	38	27/9/2021	2021	283	139	144	87	283	283	0	0	87	0	16	4	0	7	0	0	0	0	9	9	4	4	1	1	No
Amhara	W/Gojjam	Burie	Burie Hospital	Primary Health Care Unit	38	27/9/2021	2021	6	4	2	1	6	6	0	0	1	0	0	0	0	0	0	0	0	0	0	0	0	0	0	0	No
Amhara	Waghemira	Sekota	Tefera Hailu Hospitals	Primary Health Care Unit	38	27/9/2021	2021								0																	Yes	Security problem in the area
Afar	Zone 1	Dubti	Dubti General Hospital	Secondary Health Care Unit	38	9/28/2021	2021	9	7	2	0	9	9	0	0	0	0	0	0	0	0	0	0	0	0	7	0	2	0	1	0	No		Low testing rate in Aba'ala hospital
Afar	Zone 1	Elidar	Elidar Health Center	Primary Health Care Unit	38	9/28/2021	2021	15	9	6	2	15	15	0	0	2	0	0	0	0	0	3	3	1	0	0	0	0	0	0	0	No
Afar	Zone 2	Abaala	Aba'ala Primary Hospital	Primary Health Care Unit	38	9/28/2021	2021	2	1	1	0	2	2	0	0	0	0	0	0	0	0	0	0	0	0	0	0	0	0	0	0	No
Afar	Zone 3	Awash Town	Awash Health Center	Primary Health Care Unit	38	9/28/2021	2021	3	3	0	0	3	3	0	0	0	0	0	0	0	0	0	0	0	0	0	0	0	0	0	0	No
Afar	Zone 1	Mille	Mille Health Center	Primary Health Care Unit	38	9/28/2021	2021	5	5	0	0	5	5	0	0	0	0	0	0	0	0	0	0	0	0	0	0	0	0	0	0	No
Afar	Zone 5	Dalifage	Dalifage Primary Hospital	Primary Health Care Unit	38	9/28/2021	2021	5	2	3	0	5	5	0	0	0	0	0	0	0	0	0	0	0	0	0	0	0	0	0	0	No
AA	Yeka	4	Minilek II Hospital	Tertiary Health Care Unit	39	4/10/2021	2021	241	125	116	11	520	310	210	0	51	0	25	4	0	15	28	28	1	0	20	20	4	4	4	4	No	NA
AA	Kirkos	7	Zewditu Memorial Hospital	Secondary Health Care Unit	39	4/10/2021	2021	140	75	65	25	301	108	193	0	46	0	21	3	0	7	0	0	0	0	37	7	10	1	5	5	No	NA
AA	Arada	4	Ras Desta Damtew Memorial Hospital	Secondary Health Care Unit	39	4/10/2021	2021	34	17	17	20	245	218	27	0	25	0	13	3	0	0	3	3	0	0	0	0	0	0	0	0	No	NA
AA	Arada	6	Yekatirt 12 Hospital	Tertiary Health Care Unit	39	4/10/2021	2021	43	16	12	11	528	263	265	0	29	0	22	7	0	14	0	0	0	0	22	12	6	5	6	1	No	NA
AA	Akaki	1	Tirunesh Bejing Hospital	Secondary Health Care Unit	39	4/10/2021	2021	146	79	67	30	495	404	91	0	56	1	13	3	0	7	208	21	4	0	13	13	2	2	0	0	No	NA
AA	Bole	14	Dil Fire Health Center	Primary Health Care Unit	39	4/10/2021	2021	102	44	58	26	108	108	0	0	30	0	0	0	0	0	0	0	0	0	3	0	0	0	0	0	No	NA
Harari	Harari	Amirnur	Jugel Hosp	Secondary Health Care Unit	39	4/10/2021	2021	88	38	50	12	92	92	0	0	14	0	0	0	0	0	9	4	2	0	0	0	0	0	0	0	No	NA
Harari	Harari	Jinela	Hiwot Fana Hosp	Tertiary Health Care Unit	39	4/10/2021	2021	38	21	17	7	38	38	0	0	7	2	4	2	0	5	0	0	0	0	52	4	6	1	2	1	No	NA
Harari	Harari	Amirnur	Amirnure HC	Primary Health Care Unit	39	4/10/2021	2021	17	7	10	1	17	17	0	0	3	0	0	0	0	0	3	3	2	0	0	0	0	0	0	0	No	NA
Harari	Harari	Hakim	Arategna HC	Primary Health Care Unit	39	4/10/2021	2021	14	8	6	6	27	27	0	0	7	0	0	0	0	2	13	9	1	0	0	0	0	0	0	0	No	NA
Gambella	Gambella Town adm.	Gambella T. Admin.	Gambella Primary Hospital	Primary Health Care Unit	39	5/10/2021	2021	0	0	0	0	0	0	0	0	0	0	0	0	0	0	0	0	0	0	7	0	0	0	0	0	No	NA	Healthj workers refused to work unless additional payment is provided for COVID testing
Gambella	Mejeng Zone	Godere	Metti Health Center	Primary Health Care Unit	39	5/10/2021	2021	17	10	7	0	17	17	0	0	0	0	0	0	0	0	0	0	0		0	0	0	0	0	0	No	NA	incentive issues
Gambella	Gambella Town adm.	Gambella T. Admin.	Gambella General Hospital	Secondary Health Care Unit	39	5/10/2021	2021	9	5	4	0	9	9	0	0	0	0	0	0	0	0	0	0	0	0	10	0	3	0	2	0	No	NA
Gambella	Mejeng Zone	Menegesh	Kumi Primary Hospital	Primary Health Care Unit	39	5/10/2021	2021	2	1	1	0	2	2	0	0	0	0	0	0	0	0	0	0	0	0	10	0	5	0	0	0	No	NA	Lack of awarness in COVID to routine surveillance, expect special incentive (payment ), staffs complaining about work burden and the laboratory personnels are claiming that the positivity rate of RDT is very less.
Gambella	Agnewa Zone	Dimma	Dimma Health Center	Primary Health Care Unit	39	5/10/2021	2021	9	5	4	0	9	9	0	0	0	0	0	0	0	0	0	0	0	0	0	0	0	0	0	0	No	NA	Lack of training on RDT , Interruption of light/electricity , Acceptance of community about mask utilization was very challenging, Only One lab technician was recieved RDT testing,
Gambella	Agnewa Zone	Gog	Pinyudo Primary Hospital	Primary Health Care Unit	39	5/10/2021	2021	15	5	6	0	11	11	0	0	0	0	0	0	0	0	0	0	0	0	7	0	0	0	0	0	No	NA	At the moment, there is only one laboratory technician who will perform the COVID-19 test
Gambella	Nure Zone	Makuye	Nyingnang Primary Hospital	Primary Health Care Unit	39	5/10/2021	2021	4	3	1	0	4	4	0	0	0	0	0	0	0	0	0	0	0	0	0	0	0	0	0	0	No	NA	low patient flow those existed problems are there again,flooding in baro river
Dire Dawa	NA	DD.Op. Woreda	Dilchora Hospital	Secondary Health Care Unit	39	4/10/2021	2021	59	30	29	7	136	136	0	0	11	0	3	0	0	3	28	28	4	0	6	2	6	1	6	0	No	NA	Shortage of trained manpower on RDT sample collections
Dire Dawa	NA	Sabian Op. Woreda	Sabian General Hospital	Secondary Health Care Unit	39	4/10/2021	2021	144	69	75	34	179	179	0	0	39	0	7	6	0	10	35	35	5	0	17	6	2	2	6	1	No	NA
Dire Dawa	NA	Sabian Op. Woreda	Goro Health Center	Primary Health Care Unit	39	4/10/2021	2021	127	72	55	43	212	212	0	0	47	0	0	0	0	69	96	85	4	2	0	0	0	0	0	0	No	NA
Dire Dawa	NA	Legahare Op. Woreda	Legahare Health Center	Primary Health Care Unit	39	4/10/2021	2021	108	49	59	13	153	153	0	0	14	0	0	0	0	6	18	18	0	0	0	0	0	0	0	0	No	NA
B-Gumuz	Assosa	Assosa	Assosa G/hospital	Secondary Health Care Unit	39	5/10/2021	2021	21	8	13	4	21	21	0	0	4	0	0	0	0	0	5	5	1	0	19	13	3	1	3	0	No	NA	Insufficient RDT kits in the hospital for next week.
B-Gumuz	Metekel	Pawi	Pawi G/hospital	Secondary Health Care Unit	39	5/10/2021	2021	4	3	1	0	4	4	0	0	0	0	0	0	0	0	0	0	0	0	6	0	6	0	3	0	No	NA	low suspect identification and testing
B-Gumuz	Assosa	Menga	Menga P/hospital	Primary Health Care Unit	39	5/10/2021	2021	8	3	5	0	8	8	0	0	0	0	0	0	0	0	0	0	0	0	0	0	0	0	0	0	No	NA	Patients resistence to undertake COVID testing at Menge primary Hospital
B-Gumuz	Assosa	Assosa	Assosa T.health centre	Primary Health Care Unit	39	5/10/2021	2021	18	11	6	3	17	17	0	0	3	1	0	0	0	2	9	9	0	0	0	0	0	0	0	0	No	NA
B-Gumuz	Metekel	Gelgele	Gelgele Belese HC	Primary Health Care Unit	39	5/10/2021	2021	5	3	2	0	5	5	0	0	0	0	0	0	0	0	0	0	0	0	0	0	0	0	0	0	No	NA	shortage of trainned labratoray health professionals regarding Covid-19 test
B-Gumuz	Mao-Komo	Tongo	Tongo Health centre	Primary Health Care Unit	39	5/10/2021	2021	9	3	5	0	8	8	0	0	0	0	0	0	0	0	0	0	0	0	0	0	0	0	0	0	No	NA	Mobile network problem
B-Gumuz	Metekel	Pawi	Bullen P/hospital	Primary Health Care Unit	39	44326	2021								0																			Officer leave the site
Sidama	NA	Hawasa city Adm.	Hawasa CSH	Tertiary Health Care Unit	39	04/10/021	2021	126	84	42	18	126	0	126	0	18	1	25	6	1	16	15	0	0	0	30	25	6	6	6	6	No	NA
Sidama	NA	Hawasa city Adm.	Adare general hospital	Secondary Health Care Unit	39	04/10/021	2021	262	134	128	50	262	262	0	0	50	0	3	0	0	0	9	0	0	0	0	0	0	0	0	0	No	NA
Sidama	NA	Dale Woreda	Yirgalem general hospital	Secondary Health Care Unit	39	04/10/021	2021	34	19	15	8	34	34	0	0	8	0	4	0	0	0	19	2	0	0	7	4	3	0	1	0	No	NA
Sidama	NA	Bona	Bona general hospital	Secondary Health Care Unit	39	04/10/021	2021	35	19	16	17	35	35	0	0	17	0	1	0	0	1	3	1	1	0	0	0	0	0	0	0	No	NA
Somali	Dawa	Moyale	Moyale HC	Primary Health Care Unit	39	29/9/2021	2021	0	0	0	0	0	0	0	0	0	0	0	0	0	0	0	0	0	1	0	0	0	0	0	0	Yes
Somali	Sitti	Aysha	Dewele HC	Primary Health Care Unit	39	29/9/2021	2021	7	5	4	0	7	7	0	0	0	0	0	0	0	0	0	0	0	1	0	0	0	0	0	0	No	NA
Somali	Jarar	Degahbour	Degahbour Hospital	Secondary Health Care Unit	39	29/9/2021	2021	27	16	11	10	27	27	0	0	10	0	4	2	0	0	12	12	0	1	0	0	0	0	0	0	No	NA	poor documentation in the hospital
Somali	Dollo	Warder	Warder Hospital	Primary Health Care Unit	39	29/9/2021	2021	23	13	10	11	23	0	23	0	11	0	0	1	0	0	15	4	0	0	6	3	0	0	0	0	No	NA	Transportation problem for supportive supervision
Somali	Erer	Fik	Fik Hospital	Secondary Health Care Unit	39	29/9/2021	2021	7	4	3	0	7	7	0	0	0	0	0	0	0	0	0	0	0	0	4	0	0	0	1	0	No	NA	shortage of community awareness about COVID-19 severity
Somali	Liban	Dollo-Ado	Dollo-Ado Hospital	Primary Health Care Unit	39	29/9/2021	2021	24	12	12	4	0	24	0	24	4	0	1	1	0	0	15	15	0	0	0	0	0	0	0	0	No	NA	There is no separate isolation center.
Somali	Fafan	Jigjiga	Karamara Hospital	Secondary Health Care Unit	39	29/9/2021	2021	24	20	4	4	24	20	4	0	4	0	4	1	0	0	13	10	0	0	3	3	4	0	2	0	No	NA	No enough room for COVID 19 pts, some positive pts admited at medical ward
Somali	Shabelle	Gode	Godey Hospital	Secondary Health Care Unit	39	29/9/2021	2021	14	9	5	0	14	14	0	0	6	0	0	0	0	0	12	8	0	1	0	0	0	0	0	0	No	NA	poor infection prevention and control
SNNPR	Gamo	Arbaminch Town	Arbaminch General Hospital	Secondary Health Care Unit	39	5/10/2021	2021	56	24	32	19	56	56	0	0	19	0	5	1	0	8	17	9	2	0	9	5	0	0	0	0	No	NA
SNNPR	Gedeo	Dilla Town	Dilla University RH	Tertiary Health Care Unit	39	5/10/2021	2021	65	40	25	18	65	65	0	0	18	0	4	2	0	4	12	12	0	0	18	10	3	2	2	0	No	NA
SNNPR	Bench Sheko	Mizan Aman Town	Mizan Teppi UniversityHospital	Tertiary Health Care Unit	39	5/10/2021	2021	92	37	55	15	92	92	0	0	35	0	5	0	0	2	23	8	1	0	9	5	1	0	1	0	No	NA
SNNPR	Silte	Worabe Town	Worabe comprehensive Hospital	Tertiary Health Care Unit	39	5/10/2021	2021	92	48	44	17	92	92	0	0	17	0	4	1	0	2	12	6	3	0	7	4	3	4	2	2	No	NA
SNNPR	Wolayta	Sodo Town	Wolayita Sodo University Hospital	Tertiary Health Care Unit	39	5/10/2021	2021	16	6	10	2	16	16	0	0	2	0	5	1	0	1	4	4	0	0	8	6	2	1	4	1	No	NA
SNNPR	Gurage	Butajira Town	Butajira Hospital	Secondary Health Care Unit	39	5/10/2021	2021	37	17	20	13	37	37	0	0	13		2	0	0	0	0	0	0	0	10	4	2	2	2	0	No	NA
Oromia	Adama Town	Adama Town	AdamaHMC	Secondary Health Care Unit	39	5/10/2021	2021	157	78	79	41	165	165	0	0	41	0	19	13	0	18	8	8	0	0	50	18	10	1	7	0	Yes	Absence of PCR reagent	No PCR reagent at Adama Regional Lab.
Oromia	Adama Town	Adama Town	Biftu HC	Primary Health Care Unit	39	5/10/2021	2021	12	7	5	2	12	12	0	0	2	0	0	0	0	0	0	0	0	0	0	0	0	0	0	0	No	NA	Poor willings of lab techinician Because of the Risk payment
Oromia	Asela Town	Asela town	Asela H/C	Primary Health Care Unit	39	5/10/2021	2021	107	49	58	37	107	107	0	0	37	0	0	0	0	0	0	0	0	0	0	0	0	0	0	0	No	NA	decreased number of testing volume ,due to Shortage of Ag- RDT kit
Oromia	Arsi	Lemu Bilbilo	Bokoji G/Hospital	Secondary Health Care Unit	39	5/10/2021	2021	16	10	6	2	16	16	0	0	2	1	1	1	0	1	0	0	0	0	14	5	0	0	0	0	Yes	Ag-RDT supply interrupted
Oromia	Bishoftu	Bishoftu	Kurkura HC	Primary Health Care Unit	39	5/10/2021	2021	178	85	93	49	232	232	0	0	58	0	16	6	0	69	54	54	9	0	37	17	4	0	4	0	No	NA	Lack of logistics
Oromia	Jimma town	Jimma Town	Jimma HC	Primary Health Care Unit	39	5/10/2021	2021	20	9	11	8	20	20	0	0	8	0	0	0	0	0	0	0	0	0	0	0	0	0	0	0	No	NA	Lack of commitment in administrative and HCW in linking of the clients
Oromia	Jimma town	Jimma town	Shenen Gibe G/ hospital	Secondary Health Care Unit	39	5/10/2021	2021	32	12	20	14	40	40	0	0	17	0	3	2	0	2	8	8	3	0	8	3	0	0	2	0	No	NA	DHIs2 is not functional to entry and analyze PHEM data
Oromia	Shashamane Town	Shashamane Town	Melka Oda G/ Hospital	Secondary Health Care Unit	39	5/10/2021	2021	54	27	27	7	54	54	0	0	7	0	1	1	1	0	0	0	0	0	3	0	0	0	0	0	Yes	Ag -RDT supply stockout	Ag -RDT supply stockout
Oromia	North Shoa	Wachale	Muka Turi P/Hospital	Primary Health Care Unit	39	5/10/2021	2021	11	9	2	4	11	11	0	0	4	0	6	0	0	2	0	0	0	0	14	6	4	0	4	0	No	NA	Kit near to stockout
Amhara	Awi	injibara	Injibara General hospital	Secondary Health Care Unit	39	4/10/2021	2021	4	3	1	1	4	4	0	0	1	0	0	0	0	0	0	0	0	0							No	NA
Amhara	C/Gondar	Dembia	Kola Dib Health Center	Primary Health Care Unit	39	4/10/2021	2021	0	0	0	0	0	0	0	0	0	0	0	0	0	0	0	0	0	0	0	0	0	0	0	0	Yes	Personnel (training gap)
Amhara	S/wollo	Dessie	Borumeda General Hospital	Secondary Health Care Unit	39	4/10/2021	2021	12	4	8	5	12	12	0	0	5	1	3	0	0	2	0	0	0	4	9	3	4	0	3 (not functional0	0	No	NA
Amhara	E/Gojjam	D/Markos	Debre-Markos CSH	Tertiary Health Care Unit	39	4/10/2021	2021	78	39	39	21	78	78	0	0	21	2	9	4	0	10	3	0	0	0	9	0	1	1	1	1	No	NA
Amhara	N/Gondar	Debark	Debark Hospital	Primary Health Care Unit	39	4/10/2021	2021	104	56	48	27	104	104	0	0	27	0	3	0	0	24	3	3	0	0	4	3	3	0	3	0	No	NA
Amhara	North Shoa	D/Birhan	Debrebrihan CSH	Tertiary Health Care Unit	39	4/10/2021	2021	213	122	91	54	213	213	0	0	54	0	7	2	0	12	0	0	0	0	9	5	4	0	1	0	No	NA
Amhara	W/Gojjam	Burie	Burie Hospital	Primary Health Care Unit	39	4/10/2021	2021	13	11	2	0	13	13	0	0	0	0	0	0	0	0	0	0	0	0	0	0	0	0	0	0	No	NA
Amhara	Waghemira	Sekota	Tefera Hailu Hospitals	Primary Health Care Unit	39	44296	2021								0																	Yes	Due to war
Afar	Zone 1	Dubti	Dubti General Hospital	Secondary Health Care Unit	39	10/9/2021	2021	3	2	1	1	3	3	0	0	1	0	0	0	0	0	3	3	0	0	0	0	0	0	0	0	No	NA
Afar	Zone 1	Elidar	Elidar Health Center	Primary Health Care Unit	39	10/9/2021	2021	65	55	10	0	65	65	0	0	0	0	0	0	0	0	0	0	0	1	0	0	0	0	0	0	No	NA
Afar	Zone 2	Abaala	Aba'ala Primary Hospital	Primary Health Care Unit	39	10/9/2021	2021	0	0	0	0	0	0	0	0	0	0	0	0	0	0	0	0	0	0	0	0	0	0	0	0	No	NA
Afar	Zone 3	Awash Town	Awash Health Center	Primary Health Care Unit	39	10/9/2021	2021	3	3	0	0	3	3	0	0	0	0	0	0	0	0	0	0	0	0	0	0	0	0	0	0	No	NA
Afar	Zone 1	Mille	Mille Health Center	Primary Health Care Unit	39	10/9/2021	2021	4	4	0	1	4	4	0	0	1	0	0	0	0	2	4	1	0	1	0	0	0	0	0	0	No	NA
Afar	Zone 5	Dalifage	Dalifage Primary Hospital	Primary Health Care Unit	39	10/9/2021	2021	6	4	0	0	4	4	0	0	0	0	0	0	0	0	0	0	0	0	32	5	0	0	0	0	No	NA
AA	Yeka	4	Minilek II Hospital	Tertiary Health Care Unit	40	11/10/2021	2021	758	388	370	22	1227	715	512	0	91	1	21	4	0	11	56	56	2	0	20	20	4	4	4	4	No
AA	Kirkos	7	Zewditu Memorial Hospital	Secondary Health Care Unit	40	11/10/2021	2021	131	64	67	18	291	92	199	0	41	2	16	1	0	15	0	0	0	0	37	24	10	10	5	5	No
AA	Arada	4	Ras Desta Damtew Memorial Hospital	Secondary Health Care Unit	40	11/10/2021	2021	35	15	20	7	242	222	20	0	13	0	3	0	0	0	0	0	0	0	0	0	0	0	0	0	No
AA	Arada	6	Yekatirt 12 Hospital	Tertiary Health Care Unit	40	11/10/2021	2021	65	36	29	13	567	280	287	0	22	0	9	4	0	9	0	0	0	0	22	10	6	2	6	2	No
AA	Akaki	1	Tirunesh Bejing Hospital	Secondary Health Care Unit	40	11/10/2021	2021	199	88	111	29	493	391	102	0	58	0	16	0	0	7	121	23	3	0	13	13	2	2	0	0	No
AA	Bole	14	Dil Fire Health Center	Primary Health Care Unit	40	11/10/2021	2021	113	49	64	22	122	122	0	0	24	0	0	0	0	0	0	0	0	0	3	0	0	0	0	0	No
Harari	Harari	Amirnur	Jugel Hosp	Secondary Health Care Unit	40	11/10/2021	2021	116	59	57	24	120	120	0	0	26	0	0	0	0	0	38	4	2	0	0	0	0	0	0	0	No
Harari	Harari	Jinela	Hiwot Fana Hosp	Tertiary Health Care Unit	40	11/10/2021	2021	53	27	26	13	58	58	0	0	13	1	8	1	0	1	5	3	3	0	52	8	6	2	2	1	No
Harari	Harari	Amirnur	Amirnure HC	Primary Health Care Unit	40	11/10/2021	2021	40	20	20	1	40	40	0	0	1	0	0	0	0	0	0	0	0	0	2	0	0	0	0	0	No
Harari	Harari	Hakim	Arategna HC	Primary Health Care Unit	40	11/10/2021	2021	44	24	20	6	51	51	0	0	6	0	1	0	0	3	7	7	0	0	0	0	0	0	0	0	No
Gambella	Gambella Town adm.	Gambella T. Admin.	Gambella Primary Hospital	Primary Health Care Unit	40	12/10/2021	2021	54	26	27	6	53	53	0	0	6	0	0	0	0	0	2	1	0	0	7	0	0	0	0	0	No
Gambella	Mejeng Zone	Godere	Metti Health Center	Primary Health Care Unit	40	12/10/2021	2021	21	13	8	0	21	21	0	0	0	0	0	0	0	0	0	0	0	0	0	0	0	0	0	0	Yes	Ag-RDT Supplies stockout
Gambella	Gambella Town adm.	Gambella T. Admin.	Gambella General Hospital	Secondary Health Care Unit	40	12/10/2021	2021	16	16	0	0	16	16	0	0	0	0	0	0	0	0	0	0	0	0	10	0	3	0	2	0	No
Gambella	Mejeng Zone	Menegesh	Kumi Primary Hospital	Primary Health Care Unit	40	12/10/2021	2021	0	0	0	0	0	0	0	0	0	0	0	0	0	0	0	0	0	0	10	0	5	0	0	0	Yes
Gambella	Agnewa Zone	Dimma	Dimma Health Center	Primary Health Care Unit	40	12/10/2021	2021	18	6	12	0	18	18	0	0	0	0	0	0	0	0	0	0	0	0	0	0	0	0	0	0	No
Gambella	Agnewa Zone	Gog	Pinyudo Primary Hospital	Primary Health Care Unit	40	12/10/2021	2021	25	9	4	0	13	13	0	0	0	0	0	0	0	0	0	0	0	0	7	0	0	0	0	0	No
Gambella	Nure Zone	Makuye	Nyingnang Primary Hospital	Primary Health Care Unit	40	12/10/2021	2021	10	6	4	2	10	10	0	0	0	0	0	0	0	0	6	6	1	0	0	0	0	0	0	0	No
Dire Dawa	NA	DD.Op. Woreda	Dilchora Hospital	Secondary Health Care Unit	40	10/10/2021	2021	97	40	57	21	165	165	0	0	25	2	4	0	0	3	38	38	4	0	6	4	6	1	6	1	No
Dire Dawa	NA	Sabian Op. Woreda	Sabian General Hospital	Secondary Health Care Unit	40	10/10/2021	2021	183	81	102	50	233	233	0	0	56	0	8	1	0	2	50	50	6	1	0	6	6	2	6	1	No
Dire Dawa	NA	Sabian Op. Woreda	Goro Health Center	Primary Health Care Unit	40	10/10/2021	2021	157	72	85	50	253	253	0	0	61	0	0	0	0	53	149	96	11	2	0	0	0	0	0	0	No
Dire Dawa	NA	Legahare Op. Woreda	Legahare Health Center	Primary Health Care Unit	40	10/10/2021	2021	152	84	68	25	241	241	0	0	34	0	0	0	0	17	82	82	8	0	0	0	0	0	0	0	No
B-Gumuz	Assosa	Assosa	Assosa G/hospital	Secondary Health Care Unit	40	13/10/2021	2021	25	10	15	3	25	25	0	0	3	0	0	0	0	0	5	5	1	0	19	13	3	1	3	0	No		Lack of Ag_RDT
B-Gumuz	Metekel	Pawi	Pawi G/hospital	Secondary Health Care Unit	40	13/10/2021	2021								0																	No
B-Gumuz	Assosa	Menga	Menga P/hospital	Primary Health Care Unit	40	13/10/2021	2021	6	3	3	0	6	6	0	0	0	0	0	0	0	0	0	0	0	0	0	0	0	0	0	0	No		Shortages of COVID testing kits
B-Gumuz	Assosa	Assosa	Assosa T.health centre	Primary Health Care Unit	40	13/10/2021	2021	15	5	6	0	11	11	0	0	0	0	0	0	0	3	0	0	0	0	0		0		0		No		inadequate human power in the laboratory to dedicate for COVID testing and community surveillance
B-Gumuz	Metekel	Mandura	Gelgele Belese HC	Primary Health Care Unit	40	13/10/2021	2021	5	2	1	0	3	3	0	0	0	0	0	0	0	0	0	0	0	0	0	0	0	0	0	0	No		shortage of trainned labratoray health professionals regarding Covid-19 test
B-Gumuz	Assosa	Bambasi	Bambasi Health Centre	Primary Health Care Unit	40	13/10/2021	2021	7	3	4	1	7	7	0	0	1	0	0	0	0	0	0	0	0	1	4	0	4	0	1	0	No		No mobile data (internet)
B-Gumuz	Metekel	Manbuk	Mankushi Health centre	Primary Health Care Unit	40	13/10/2021	2021								0																	No
Sidama	NA	Hawasa city Adm.	Hawasa CSH	Tertiary Health Care Unit	40	12/10/2021	2021	149	96	53	30	149	0	149	0	30	0	18	8	0	21	6	0	0	0	30	18	6	6	6	1	No
Sidama	NA	Hawasa city Adm.	Adare general hospital	Secondary Health Care Unit	40	11/10/2021	2021	293	137	156	51	293	293	0	0	51	0	3	0	0	0	10	0	0	0	0	0	0	0	0	0	No
Sidama	NA	Dale Woreda	Yirgalem general hospital	Secondary Health Care Unit	40	11/10/2021	2021	47	21	26	11	47	47	0	0	11	0	3	0	0	0	23	5	2	0	7	4	3	0	1	0	No
Sidama	NA	Bona	Bona general hospital	Secondary Health Care Unit	40	11/10/2021	2021	64	34	26	17	64	64	0	0	17	0	2	0	0	0	25	0	0	0	0	0	0	0	0	0	No
Somali	Dawa	Moyale	Moyale HC	Primary Health Care Unit	40	13/10/2021	2021	0	0	0	0	0	0	0	0	0	0	0	0	0	0	0	0	0	1	0	0	0	0	0	0	No
Somali	Sitti	Aysha	Dewele HC	Primary Health Care Unit	40	13/10/2021	2021	8	6	2	0	8	8	0	0	0	0	0	0	0	0	0	0	0	1	0	0	0	0	0	0	No
Somali	Jarar	Degahbour	Degahbour Hospital	Secondary Health Care Unit	40	13/10/2021	2021	24	10	14	7	24	24	0	0	7	0	3	2	0	0	8	8	0	1	0	0	0	0	0	0	No		poor documentation in the hospital
Somali	Dollo	Warder	Warder Hospital	Primary Health Care Unit	40	13/10/2021	2021	42	23	19	17	42	42	0	0	17	1	4	3	0	0	24	10	0	0	6	3	0	0	0	0	No		Transportation problem for supportive supervision
Somali	Erer	Fik	Fik Hospital	Secondary Health Care Unit	40	13/10/2021	2021	7	6	1	0	7	7	0	0	0	0	0	0	0	0	0	0	0	0	4	0	0	0	1	0	No		shortage of community awareness about Covid-19 severity
Somali	Liban	Dollo-Ado	Dollo-Ado Hospital	Primary Health Care Unit	40	13/10/2021	2021	13	6	7	1	13	13	0	0	4	0	1	0	0	0	2	2	0	0	0	0	0	0	0	0	No		There is no separated isolation center.
Somali	Fafan	Jigjiga	Karamara Hospital	Secondary Health Care Unit	40	13/10/2021	2021	36	25	11	5	27	29	7	9	5	0	4	0	0	0	15	12	0	0	3	3	4	0	2	0	No		No enough room for covid pts, some positive pts admited at medical ward
Somali	Shabelle	Gode	Godey Hospital	Secondary Health Care Unit	40	13/10/2021	2021	24	10	14	7	24	24	0	0	7	0	3	2	0	0	7	3	0	1	0	0	0	0	0	0	No		poor infection prevention control
SNNPR	Gamo	Arbaminch Town	Arbaminch General Hospital	Secondary Health Care Unit	40	12/10/2021	2021	71	32	39	13	71	71	0	0	13	0	4	0	0	5	9	4	2	0	9	7	0	0	0	0	No
SNNPR	Gedeo	Dilla Town	Dilla University RH	Tertiary Health Care Unit	40	12/10/2021	2021	110	54	56	19	110	110	0	0	19	1	7	2	0	3	10	10	1	0	18	8	3	2	2	2	No
SNNPR	Bench Sheko	Mizan Aman Town	Mizan Teppi UniversityHospital	Tertiary Health Care Unit	40	12/10/2021	2021	113	56	57	21	113	113	0	0	21	0	5	0	0	2	38	17	2	0	9	5	1	0	1	0	No
SNNPR	Silte	Worabe Town	Worabe comprehensive Hospital	Tertiary Health Care Unit	40	12/10/2021	2021	93	55	38	17	93	93	0	0	17	0	5	1	0	1	8	3	3	0	7	5	4	4	2	2	No
SNNPR	Wolayta	Sodo Town	Wolayita Sodo University Hospital	Tertiary Health Care Unit	40	12/10/2021	2021								0																		Due to risk payment they aren't willing to report and give service of COVID-19
SNNPR	Gurage	Butajira Town	Butajira Hospital	Secondary Health Care Unit	40	12/10/2021	2021	39	17	22	12	39	39	0	0	12	0	2	1	0	1	0	0	0	0	8	1	2	1	2	1	No
Oromia	Adama Town	Adama Town	AdamaHMC	Secondary Health Care Unit	40	12/10/2021	2021	193	92	101	49	204	204	0	0	51	0	22	6	0	6	11	11	2	0	35	16	10	6	7	6	Yes	No reagent at Adama Regional Lab.
Oromia	Adama Town	Adama Town	Biftu HC	Primary Health Care Unit	40	12/10/2021	2021	16	4	12	0	16	16	0	0	0	0	0	0	0	14	0	0	0	0	0	0	0	0	0	0	No
Oromia	Asela Town	Asela town	Asela H/C	Primary Health Care Unit	40	11/10/2021	2021	125	60	65	34	125	125	0	0	34	0	0	0	0	0	0	0	0	0	0	0	0	0	0	0	No
Oromia	Arsi	Lemu Bilbilo	Bokoji G/Hospital	Secondary Health Care Unit	40	11/10/2021	2021	36	16	20	8	37	37	0	0	8	0	2	0	0	4	1	1	0	0	14	4	0	0	0	0	No		Work overload of Lab personnel
Oromia	Bishoftu	Bishoftu	Kurkura HC	Primary Health Care Unit	40	12/10/2021	2021	73	31	42	22	80	69	11	0	23	0	8	3	0	39	7	7	1	0	37	21	4	0	4	0	Yes	Lack of PCR Reagent in regional lab	Lack of logistics
Oromia	Jimma town	Jimma Town	Jimma HC	Primary Health Care Unit	40	11/10/2021	2021	29	19	10	7	29	29	0	0	7	0	0	0	0	0	0	0	0	0	0	0	0	0	0	0	No		Lack of commitment in administrative and HCW in linking of the clients
Oromia	Jimma town	Jimma town	Shenen Gibe G/ hospital	Secondary Health Care Unit	40	11/10/2021	2021	20	12	8	5	22	22	0	0	5	0	0	0	0	2	2	2	0	0	8	0	0	0	2	0	No		DHIs2 is not functional to entry and analyze PHEM data
Oromia	Shashamane Town	Shashamane Town	Melka Oda G/ Hospital	Secondary Health Care Unit	40	11/10/2021	2021	48	29	19	5	48	48	0	0	5	0	0	0	0	0	0	0	0	0	3	0	0	0	0	0	Yes	Ag -RDT supply stockout	inconsistent RDT Supply
Oromia	North Shoa	Wachale	Muka Turi P/Hospital	Primary Health Care Unit	40	11/10/2021	2021	22	11	11	6	22	22	0	0	6	0	6	0	0	7	0	0	0	0	14	6	4	0	4	0	No
Amhara	Awi	injibara	Injibara General hospital	Secondary Health Care Unit	40	11/10/2021	2021	15	11	4	4	15	15	0	0	4	0	1	0	0	0	0	0	0	0	3	3	6	1	3	2	No
Amhara	C/Gondar	Gondar Zuria	maksegnit Health Center	Primary Health Care Unit	40	11/10/2021	2021	0	0	0	0	0	0	0	0	0	0	0	0	0	0	0		0	0	0	0	0	0	0	0	Yes	Personnel
Amhara	S/wollo	Dessie	Borumeda General Hospital	Secondary Health Care Unit	40	11/10/2021	2021	10	3	7	1	10	10	0	0	1	0	1	0	0	3	0	0	0	0	9	1	4	0	3 (not functional)	0	No
Amhara	E/Gojjam	D/Markos	Debre-Markos CSH	Tertiary Health Care Unit	40	11/10/2021	2021	74	41	33	17	79	79	0	0	17	0	10	2	0	16	5	5	0	0	10	10	1	1	1	1	No
Amhara	N/Gondar	Debark	Debark Hospital	Primary Health Care Unit	40	11/10/2021	2021	102	43	59	28	102	102	0	0	28	0	2	0	0	26	0	0	0	0	4	3	3	0	3	0	No
Amhara	North Shoa	D/Birhan	Debrebrihan CSH	Tertiary Health Care Unit	40	11/10/2021	2021	189	95	94	41	189	189	0	0	41	0	9	0	0	4	0	0	0	0	9	3	4	0	1	0	No
Amhara	W/Gojjam	Burie	Burie Hospital	Primary Health Care Unit	40	11/10/2021	2021	29	18	11	4	29	29	0	0	4	0	0	0	0	0	0	0	0	0	0	0	0	0	0	0	No
Amhara	Waghemira	Sekota	Tefera Hailu Hospitals	Primary Health Care Unit	40	11/10/2021	2021								0																		Due to war
Afar	Zone 1	Elidar	Elidar Health Center	Primary Health Care Unit	40	12/10/2021	2021	34	27	7	2	2	2	0	0	2	0	0	0	0	0	169	169	39	1	0	0	0	0	0	0	No
Afar	Zone 1	Dubti	Dubti general hospital	Secondary Health Care Unit	40	12/10/2021	2021	11	11	0	0	11	11	0	0	0	0	0	0	0	0	0	0	0	0							No
Afar	Zone 1	Mille	Mille Health Center	Primary Health Care Unit	40	12/10/2021	2021	9	9	0	0	9	9	0	0	0	0	0	0	0	4	0	0	0	1	0	0	0	0	0	0	No
Afar	Zone 3	Awash 7	Awash Health Center	Primary Health Care Unit	40	12/10/2021	2021	8	5	3	0	8	8	0	0	0	0	0	0	0	0	0	0	0	0	0	0	0	0	0	0	No
Afar	Zone 5	Dalifage	Dalifage Primary Hospital	Primary Health Care Unit	40	12/10/2021	2021	6	4	1	1	5	5	0	0	1	0	1	0	0	0	2	1	0	0	32	5	5	1	0	0	No
Afar	Zone 2	Abaala	Aba'ala Primary Hospital	Primary Health Care Unit			2021								0
AA	Yeka	4	Minilek II Hospital	Tertiary Health Care Unit	41	19/10/2021	2021	692	335	357	13	1172	661	511	0	47	0	2	1	0	14	29	29	0	0	20	8	4	3	4	1	No
AA	Kirkos	7	Zewditu Memorial Hospital	Secondary Health Care Unit	41	19/10/2021	2021	175	69	106	13	372	99	273	0	29	3	13	1	0	7	3	3	0	0	37	12	10	6	5	4	No
AA	Arada	4	Ras Desta Damtew Memorial Hospital	Secondary Health Care Unit	41	19/10/2021	2021	19	10	9	5	368	243	125	0	9	0	3	0	0	0	0	0	0	0	0	0	0	0	0	0	No
AA	Arada	6	Yekatirt 12 Hospital	Tertiary Health Care Unit	41	19/10/2021	2021	55	17	28	9	538	272	266	0	20	0	15	5	0	7	0	0	0	0	22	15	6	3	6	3	No
AA	Akaki	1	Tirunesh Bejing Hospital	Secondary Health Care Unit	41	19/10/2021	2021	115	68	47	15	590	372	218	0	31	1	7	1	0	10	16	4	0	0	13	9	4	2	2	0	No
AA	Bole	14	Dil Fire Health Center	Primary Health Care Unit	41	19/10/2021	2021	70	23	47	18	74	74	0	0	20	0	0	0	0	0	0	0	0	0	3	0	0	0	0	0	No
Harari	Harari	Amirnur	Jugel Hosp	Secondary Health Care Unit	41	19/10/2021	2021	128	59	69	27	129	129	0	0	28	0	2	0	0	0	43	10	1	0	0	0	0	0	0	0	No
Harari	Harari	Jinela	Hiwot Fana Hosp	Tertiary Health Care Unit	41	19/10/2021	2021	37	21	16	7	37	37	0	0	8	0	4	1	0	2	2	2	1	0	52	8	6	2	2	0	No
Harari	Harari	Amirnur	Amirnure HC	Primary Health Care Unit	41	19/10/2021	2021	96	40	56	9	96	96	0	0	9	0	0	0	0	0	0	0	0	0	2	0	0	0	0	0	No
Harari	Harari	Hakim	Arategna HC	Primary Health Care Unit	41	19/10/2021	2021	33	25	8	5	37	37	0	0	5	0	0	0	0	2	4	3	0	0	0	0	0	0	0	0	No
Gambella	Gambella Town adm.	Gambella T. Admin.	Gambella Primary Hospital	Primary Health Care Unit	41	19/10/2021	2021	82	38	44	6	82	82	0	0	6	0	0	0	0	0	7	1	0	0	4	0	0	0	0	0	No
Gambella	Mejeng Zone	Godere	Metti Health Center	Primary Health Care Unit	41	19/10/2021	2021	45	27	18	8	45	45	0	0	8	0	0	0	0	0	0	0	0	0	0	0	0	0	0	0	Yes
Gambella	Gambella Town adm.	Gambella T. Admin.	Gambella General Hospital	Secondary Health Care Unit	41	19/10/2021	2021	12	10	2	2	12	12	0	0	2	0	0	0	0	0	4	4	1	0	10	0	3	0	2	0	No
Gambella	Mejeng Zone	Menegesh	Kumi Primary Hospital	Primary Health Care Unit	41	19/10/2021	2021	0	0	0	0	0	0	0	0	0	0	0	0	0	0	0	0	0	0	10	0	5	0	0	0	Yes	Personnel (All the last week problems are still exist and testing is totally interrupted b/c staffs are not willing to do screening and testing)	(1)Low screening and testing (2)No registration book, no laboratory request form and other relevant formats for COVID testing and followup.
Gambella	Agnewa Zone	Dimma	Dimma Health Center	Primary Health Care Unit	41	19/10/2021	2021	23	9	14	0	23	23	0	0	0	0	0	0	0	0	0	0	0	0	0	0	0	0	0	0	No		Interruption of light/electricity from town is still challenge.
Gambella	Agnewa Zone	Gog	Pinyudo Primary Hospital	Primary Health Care Unit	41	19/10/2021	2021	15	0	0	0	0	0	0	0	0	0	0	0	0	0	0	0	0	0	7	0	0	0	0	0	No		The lab technicians were out of work in the last week, since there was no electricity and the hospital did not have a generator. Even though Covid-19 test did not require any light, the laboratory technicians did not want to test the screened peoples. I reported it to the relevant body but no solution was given.
Gambella	Nure Zone	Makuye	Nyingnang Primary Hospital	Primary Health Care Unit	41	19/10/2021	2021	3	2	1	0	0	0	0	0	0	0	0	0	0	0	0	0	0	0	0	0	0	0	0	0	No		No electric power, low patient flow, no road for transportation/road cover by baro revier,No network, over all no safe condtion to live.
Dire Dawa	NA	DD.Op. Woreda	Dilchora Hospital	Secondary Health Care Unit	41	17/10/2021	2021	118	53	65	14	192	192	0	0	27	0	12	1	0	4	36	36	4	0	28	12	6	2	6	0	No
Dire Dawa	NA	Sabian Op. Woreda	Sabian General Hospital	Secondary Health Care Unit	41	17/10/2021	2021	254	158	96	44	295	295	0	0	50	1	10	2	0	5	41	41	6	1	17	8	6	2	6	2	No		Shortage of Antigen RDT Logbook for registration of cases and COVID-19 treatment center registration logbook is not suitable for a complete registration
Dire Dawa	NA	Sabian Op. Woreda	Goro Health Center	Primary Health Care Unit	41	17/10/2021	2021	241	130	92	45	353	353	0	0	49	0	0	0	0	58	135	112	4	2	0	0	0	0	0	0	No
Dire Dawa	NA	Legahare Op. Woreda	Legahare Health Center	Primary Health Care Unit	41	17/10/2021	2021	153	89	64	41	222	222	0	0	46	0	0	0	0	40	69	69	5	0	0	0	0	0	0	0	No
B-Gumuz	Assosa	Assosa	Assosa G/hospital	Secondary Health Care Unit	41	19/10/2021	2021	27	15	12	4	27	27	0	0	4	0	0	0	0	0	7	7	2	0	19	13	3	1	3	0	No	No	Lack of Ag_RDT
B-Gumuz	Metekel	Pawi	Pawi G/hospital	Secondary Health Care Unit	41	19/10/2021	2021								0																	No	No
B-Gumuz	Assosa	Menga	Menga P/hospital	Primary Health Care Unit	41	19/10/2021	2021	43	26	17	6	43	43	0	0	0	0	0	0	0	0	41	41	4	0	0	0	0	0	0	0	No	No	Shortages of COVID testing kits
B-Gumuz	Assosa	Assosa	Assosa T.health centre	Primary Health Care Unit	41	19/10/2021	2021	17	12	3	1	15	15	0	0	0	0	0	0	0	1	6	6	1	0	0	0	0		0		No		inadequate human power in the laboratory to dedicate for COVID testing and community surveillance
B-Gumuz	Metekel	Mandura	Gelgele Belese HC	Primary Health Care Unit	41	19/10/2021	2021	6	3	1	0	4	4	0	0	0	0	0	0	0	0	0	0	0	0	0	0	0	0	0	0	No	No	shortage of trainned labratoray health professionals regarding Covid-19 test
B-Gumuz	Assosa	Bambasi	Bambasi Health Centre	Primary Health Care Unit	41	19/10/2021	2021	7	3	4	0	7	7	0	0	0	0	0	0	0	0	0	0	0	0	0	0	4	0	1	0	No	No	No mobile data (internet)
B-Gumuz	Metekel	Manbuk	Mankushi Health centre	Primary Health Care Unit	41	19/10/2021	2021								0																	No
Sidama	NA	Hawasa city Adm.	Hawasa CSH	Tertiary Health Care Unit	41	18/10/2021	2021	85	41	44	15	85	0	85	0	15	0	20	6	0	5	0	0	0	0	30	20	6	4	6	4	No
Sidama	NA	Hawasa city Adm.	Adare general hospital	Secondary Health Care Unit	41	18/10/2021	2021	245	138	107	24	245	245	0	0	24	0	2	0	0	0	0	0	0	0	0	0	0	0	0	0	No
Sidama	NA	Dale Woreda	Yirgalem general hospital	Secondary Health Care Unit	41	18/10/2021	2021	78	44	34	17	78	78	0	0	17	1	3	0	0	0	22	9	3	0	7	3	3	0	1	0	No
Sidama	NA	Bona	Bona general hospital	Secondary Health Care Unit	41	18/10/2021	2021	0	0	0	0	0	0	0	0	0	0	0	0	0	0	0	0	0	0	0	0	0	0	0	0	Yes	Ag-RDT supply	The hospital couldn�t requested and receive Ag-RDT on time
Somali	Korahey	Kebridahar	Kebridahar hospital	Secondary Health Care Unit	41	20/10/2021	2021	0	0	0	0	0	0	0	0	0	0	0	0	0	0	0	0	0	1	0	0	0	0	0	0	Yes
Somali	Sitti	Aysha	Dewele HC	Primary Health Care Unit	41	20/10/2021	2021	9	6	3	0	9	9	0	0	0	0	0	0	0	0	0	0	0	1	0	0	0	0	0	0	No
Somali	Jarar	Degahbour	Degahbour Hospital	Secondary Health Care Unit	41	20/10/2021	2021	20	11	9	7	20	20	0	0	7	0	5	1	0	0	0	0	0	1	0	0	0	0	0	0	No		poor documentation in the hospital
Somali	Dollo	Warder	Warder Hospital	Primary Health Care Unit	41	20/10/2021	2021	20	11	9	20	20	20	0	0	8	0	3	0	0	0	12	0	0	0	6	3	0	0	0	0	No		Transportation problem for supportive supervision
Somali	Erer	Fik	Fik Hospital	Secondary Health Care Unit	41	20/10/2021	2021	9	8	1	1	9	9	0	0	1	0	0	0	0	0	0	0	0	0	0	0	0	0	1	0	No		shortage of community awareness about Covid-19 severity
Somali	Liban	Dollo-Ado	Dollo-Ado Hospital	Primary Health Care Unit	41	20/10/2021	2021	9	4	5	0	9	9	0	0	4	0	0	0	0	0	0	0	0	0	0	0	0	0	0	0	No		There is no separated isolation center.
Somali	Fafan	Jigjiga	Karamara Hospital	Secondary Health Care Unit	41	20/10/2021	2021	33	24	9	4	33	27	6	0	4	0	4	3	0	0	11	9	0	0	3	3	4	0	2	0	No		No enough room for covid pts, some positive pts admited at medical ward
Somali	Shabelle	Gode	Godey Hospital	Secondary Health Care Unit	41	20/10/2021	2021	27	11	16	10	24	24	0	0	10	0	2	0	0	0	7	7	0	1	0	0	0	0	0	0	No		poor infection prevention control
SNNPR	SILTE	Worabe Town	Worabe comprehensive Hospital	Tertiary Health Care Unit	41	17/10/2021	2021	74	50	24	7	74	74	0	0	7	0	6	1	0	2	12	4	0	0	7	6	4	3	2	1	No
SNNPR	Gamo	Arbaminch town	Arbaminch General Hospital	Secondary Health Care Unit	41	17/10/2021	2021	69	31	38	8	69	69	0	0	8	0	2	1	0	5	19	11	3	0	9	2	1	0	1	0	No
SNNPR	Gedeo	Dilla town	Dilla University RH	Tertiary Health Care Unit	41	17/10/2021	2021	65	32	33	14	65	65	0	0	14	0	6	2	0	3	9	4	0	0	18	6	3	2	2	2	No
SNNPR	Gurage	Butajira Town	Butajira Hospital	Secondary Health Care Unit	41	17/10/2021	2021	55	30	25	15	55	55	0	0	15	0	10	3	0	5	0	0	0	0	5	3	2	0	2	0	No
SNNPR	Bench Sheko	Mizan Aman Town	Mizan Teppi UniversityHospital	Tertiary Health Care Unit	41	17/10/2021	2021	75	33	40	9	75	75	0	0	9	0	4	1	0	3	15	9	1	0	9	4	1	0	1	0	No
SNNPR	Wolayta	Sodo Town	Wolayita Sodo University Hospital	Tertiary Health Care Unit	40	12/10/2021	2021								0																	No
Oromia	Adama Town	Adama Town	AdamaHMC	Secondary Health Care Unit	41	19/10/2021	2021	232	128	104	34	255	255	0	0	36	1	18	4	0	12	23	23	2	0	35	15	10	3	7	3	Yes
Oromia	Adama Town	Adama Town	Biftu HC	Primary Health Care Unit	41	19/10/2021	2021	24	9	15	4	24	24	0	0	4	0	0	0	0	10	1	1	0	0	0	0	0	0	0	0	No
Oromia	Asela Town	Asela town	Asela H/C	Primary Health Care Unit	41	19/10/2021	2021	101	45	56	19	102	102	0	0	19	0	0	0	0	0	0	0	0	0	0	0	0	0	0	0	No
Oromia	Arsi	Lemu Bilbilo	Bokoji G/Hospital	Secondary Health Care Unit	41	19/10/2021	2021	29	15	14	6	30	30	0	0	6	0	1	0	0	0	1	1	0	0	14	5	0	0	0	0	Yes		Work overload of Lab personnel
Oromia	Bishoftu	Bishoftu	Kurkura HC	Primary Health Care Unit	41	19/10/2021	2021	104	59	45	16	104	14	90	0	16	0	2	3	0	53	0	0	0	0	37	5	4	0	4	0	Yes	Lack of PCR Reagent in regional lab	Lack of logistics
Oromia	Jimma town	Jimma Town	Jimma HC	Primary Health Care Unit	41	19/10/2021	2021	27	19	8	5	27	27	0	0	5	0	0	0	0	0	0	0	0	0	0	0	0	0	0	0	No		Lack of commitment in administrative and HCW in linking of the clients
Oromia	Jimma town	Jimma town	Shenen Gibe G/ hospital	Secondary Health Care Unit	41	19/10/2021	2021	25	15	10	3	30	30	0	0	3	1	2	0	0	17	5	5	0	0	8	2	0	0	2	0	No		DHIs2 is not functional to entry and analyze PHEM data
Oromia	Shashamane Town	Shashamane Town	Melka Oda G/ Hospital	Secondary Health Care Unit	41	19/10/2021	2021	45	20	25	6	45	45	0	0	6	0	3	0	0	1	0	0	0	0	3	0	0	0	0	0	Yes	Ag -RDT supply stockout	inconsistent RDT Supply
Oromia	North Shoa	Wachale	Muka Turi P/Hospital	Primary Health Care Unit	41	19/10/2021	2021	15	10	5	2	15	15	0	0	2	0	2	0	0	3	0	0	0	0	14	5	4	1	4	1	No
Amhara	Awi	injibara	Injibara General hospital	Secondary Health Care Unit	41	18/10/2021	2021	8	5	3	2	8	8	0	0	2	0	2	1	0	0	0	0	0	0	4	2	6	3	6	3	No
Amhara	C/Gondar	Gondar Zuria	maksegnit Health Center	Primary Health Care Unit	41	22/10/2021	2021	16	7	9	5	16	16	0	0	5	0	0	0	0	0	0	0	0	0	0	0	0	0	0	0	No
Amhara	S/wollo	Dessie	Borumeda General Hospital	Secondary Health Care Unit	41	18/10/2021	2021	4	3	1	0	4	4	0	0	0	0	0	0	0	1	0	0	0	0	9	0	4	0	3 (not functional)	0	No
Amhara	E/Gojjam	D/Markos	Debre-Markos CSH	Tertiary Health Care Unit	41	18/10/2021	2021	101	50	51	30	105	105	0	0	31	2	14	1	0	10	4	4	1	0	11	11	1	1	1	1	No
Amhara	N/Gondar	Debark	Debark Hospital	Primary Health Care Unit	41	18/10/2021	2021	96	59	37	20	96	96	0	0	20	0	2	0	0	12	0	0	0	0	4	2	3	0	3	0	No
Amhara	North Shoa	D/Birhan	Debrebrihan CSH	Tertiary Health Care Unit	41	18/10/2021	2021	161	76	85	30	161	161	0	0	30	0	12	0	0	3	0	0	0	0	9	9	4	4	1	1	No
Amhara	W/Gojjam	Burie	Burie Hospital	Primary Health Care Unit	41	18/10/2021	2021	12	4	8	3	12	12	0	0	3	0	0	0	0	0	0	0	0	0	2	1	0	0	0	0	No
Amhara	S/wollo	Dessie	Dessie CSH	Tertiary Health Care Unit	41	18/10/2021	2021	70	42	28	16	70	70	0	0	16	0	16	4	0	5	0	0	0	0	25	7	0	0	0	0	No
Afar	1	Elidar	Elidar Health Center	Primary Health Care Unit	41	20/10/2021	2021	25	24	1	0	21	21	0	0	0	0	0	0	0	0	0	0	0	0	0	0	0	0	0	0	No
Afar	1	Dubti	Dubti general hospital	Secondary Health Care Unit	41	20/10/2021	2021	12	10	2	2	12	12	0	0	2	0	2	1	0	0	5	3	0	0							No		Contacts are not volunteer to be tested
Afar	1	Mille	Mille Health Center	Primary Health Care Unit	41	20/10/2021	2021	9	7	2	0	5	5	0	0	0	0	0	0	0	0	0	0	0	0	0	0	0	0	0	0	No
Afar	Zone 3	Awash 7	Awash Health Center	Primary Health Care Unit	41	20/10/2021	2021	8	8	0	0	8	8	0	0	0	0	0	0	0	0	0	0	0	0	0	0	0	0	0	0	No		Lack of Face masks
Afar	5	Dalifage	Dalifage Primary Hospital	Primary Health Care Unit	41	20/10/2021	2021	11	8	3	0	5	5	0	0	1	0	1	0	0	0	3	2	0	0	32	8	5	1	0	0	No		Low patient flow
Afar	2	Abaala	Aba'ala Primary Hospital	Primary Health Care Unit			2021								0
AA	Yeka	4	Minilek II Hospital	Tertiary Health Care Unit	42	25/10/2021	2021	424	194	230	11	622	283	339	0	35	0	5	3	0	10	17	17	1	0	20	6	4	3	4	0	No
AA	Kirkos	7	Zewditu Memorial Hospital	Secondary Health Care Unit	42	25/10/2021	2021	127	57	65	11	257	66	191	0	32	0	8	1	0	5	10	10	1	0	37	13	10	2	5	2	No
AA	Arada	4	Ras Desta Damtew Memorial Hospital	Secondary Health Care Unit	42	25/10/2021	2021	23	16	7	6	289	226	63	0	13	0	6	0	0	0	0	0	0	0	0	0	0	0	0	0	No
AA	Arada	6	Yekatirt 12 Hospital	Tertiary Health Care Unit	42	25/10/2021	2021	51	24	27	13	428	209	219	0	17	0	11	6	0	9	0	0	0	0	22	8	6	2	6	2	No
AA	Akaki	1	Tirunesh Bejing Hospital	Secondary Health Care Unit	42	25/10/2021	2021	85	39	46	14	367	246	121	0	32	0	6	0	0	6	52	8	0	0	13	7	6	2	2	0	No
AA	Bole	14	Dil Fire Health Center	Primary Health Care Unit	42	25/10/2021	2021	53	32	21	12	57	57	0	0	16	0	0	0	0	0	0	0	0	0	3	0	0	0	0	0	No
Harari	Harari	Amirnur	Jugel Hosp	Secondary Health Care Unit	42	26/10/2021	2021	88	39	49	12	95	95	0	0	16	0	0	0	0	0	20	7	4	0	0	0	0	0	0	0	No
Harari	Harari	Jinela	Hiwot Fana Hosp	Tertiary Health Care Unit	42	26/10/2021	2021	36	24	12	10	36	36	0	0	10	0	3	2	0	2	0	0	0	0	52	6	6	3	2	1	No	Disability of Mechanical Ventlator only Two functional
Harari	Harari	Amirnur	Amirnure HC	Primary Health Care Unit	42	26/10/2021	2021	193	107	86	4	193	193	0	0	4	0	0	0	0	0	0	0	0	0	2	0	0	0	0	0	No
Harari	Harari	Hakim	Arategna HC	Primary Health Care Unit	42	26/10/2021	2021	44	22	22	6	51	51	0	0	6	0	1	0	0	3	7	7	0	0	0	0	0	0	0	0	No
Gambella	Gambella Town adm.	Gambella T. Admin.	Gambella Primary Hospital	Primary Health Care Unit	42	26/10/2021	2021	38	15	23	1	38	38	0	0	1	0	0	0	0	0	4	0	0	0	4	0	0	0	0	0	No
Gambella	Mejeng Zone	Godere	Metti Health Center	Primary Health Care Unit	42	26/10/2021	2021	69	41	28	5	69	69	0	0	5	0	0	0	0	0	0	0	0	0	0	0	0	0	0	0	Yes	Ag-RDT supply, Supplies stockout,
Gambella	Gambella Town adm.	Gambella T. Admin.	Gambella General Hospital	Secondary Health Care Unit	42	26/10/2021	2021	8	8	0	0	8	8	0	0	0	0	0	0	0	0	0	0	0	0	0	0	3	0	2	0	No
Gambella	Mejeng Zone	Menegesh	Kumi Primary Hospital	Primary Health Care Unit	42	26/10/2021	2021	5	3	2	0	5	5	0	0	0	0	0	0	0	0	0	0	0	0	0	0	5	0	0	0	No
Gambella	Agnewa Zone	Dimma	Dimma Health Center	Primary Health Care Unit	42	26/10/2021	2021	17	10	7	0	17	17	0	0	0	0	0	0	0	0	0	0	0	0	0	0	0	0	0	0	No
Gambella	Agnewa Zone	Gog	Pinyudo Primary Hospital	Primary Health Care Unit	42	26/10/2021	2021	21	7	7	1	14	14	0	0	0	0	0	0	0	0	2	2	0	0	0	0	0	0	0	0	No	Personnel
Gambella	Nure Zone	Makuye	Nyingnang Primary Hospital	Primary Health Care Unit	42	26/10/2021	2021	1	1	1	0	1	1	0	0	0	0	0	0	0	0	0	0	0	0	0	0	0	0	0	0	No
Dire Dawa	NA	DD.Op. Woreda	Dilchora Hospital	Secondary Health Care Unit	42	25/10/2021	2021	94	40	54	21	148	148	0	0	24	1	9	0	0	14	39	39	3	0	28	20	6	2	6	1	No
Dire Dawa	NA	Sabian Op. Woreda	Sabian General Hospital	Secondary Health Care Unit	42	25/10/2021	2021	210	135	75	35	212	212	0	0	36	0	11	1	0	3	2	2	1	1	17	8	6	3	6	3	No
Dire Dawa	NA	Sabian Op. Woreda	Goro Health Center	Primary Health Care Unit	42	25/10/2021	2021	176	98	78	45	264	264	0	0	48	0	0	0	0	21	116	88	3	2	0	0	0	0	0	0	No
Dire Dawa	NA	Legahare Op. Woreda	Legahare Health Center	Primary Health Care Unit	42	25/10/2021	2021	137	79	58	21	197	197	0	0	27	0	0	0	0	38	60	60	6	2	0	0	0	0	0	0	No
B-Gumuz	Assosa	Assosa	Assosa G/hospital	Secondary Health Care Unit	42	27/10/2021	2021	11	4	7	3	11	11	0	0	3	0	0	0	0	0	4	4	0	0	17	15	3	1	3	0	No	No	Lack of Ag_RDT
B-Gumuz	Metekel	Pawi	Pawi G/hospital	Secondary Health Care Unit	42	27/10/2021	2021								0
B-Gumuz	Assosa	Menga	Menga P/hospital	Primary Health Care Unit	42	27/10/2021	2021	20	12	8	0	20	20	0	0	0	0	0	0	0	0	0	0	0	0	0	0	0	0	0	0	No	No	Shortages of COVID testing kits
B-Gumuz	Assosa	Assosa	Assosa T.health centre	Primary Health Care Unit	42	27/10/2021	2021	18	6	9	1	15	15	0	0	1	0	0	0	0	0	1	1	0	0	0	0	0	0	0	0	No		inadequate human power in the laboratory to dedicate for COVID testing and community surveillance
B-Gumuz	Metekel	Mandura	Gelgele Belese HC	Primary Health Care Unit	42	27/10/2021	2021	3	2	1	0	3	3	0	0	0	0	0	0	0	0	0	0	0	0	0	0	0	0	0	0	No	No	shortage of trainned labratoray health professionals regarding Covid-19 test
B-Gumuz	Assosa	Bambasi	Bambasi Health Centre	Primary Health Care Unit	42	27/10/2021	2021	7	5	2	0	7	7	0	0	0	0	0	0	0	0	0	0	0	0	0	0	0	0	0	0	No	No	No mobile data (internet)
B-Gumuz	Metekel	Manbuk	Mankushi Health centre	Primary Health Care Unit	42	27/10/2021	2021								0
Sidama	NA	Hawasa city Adm.	Hawasa CSH	Tertiary Health Care Unit	42	25/10/2021	2021	69	27	42	11	69		69	0	11	0	20	3	0	4	0	0	0	0	30	20	6	3	6	3	No
Sidama	NA	Hawasa city Adm.	Adare general hospital	Secondary Health Care Unit	42	25/10/2021	2021	241	139	102	11	241	241	0	0	11	0	0	0	0	0	0	0	0	0	0	0	0	0	0	0	No
Sidama	NA	Dale Woreda	Yirgalem general hospital	Secondary Health Care Unit	42	25/10/2021	2021	35	27	8	9	35	35	0	0	9	0	0	0	0	0	0	0	0	0	7	0	3	0	1	0	No
Sidama	NA	Bona	Bona general hospital	Secondary Health Care Unit	42	25/10/2021	2021	21	10	11	2	21	21	0	0	2	0	0	0	0	0	0	0	0	0	0	0	0	0	0	0	No
Somali	Dawa	Moyale	Moyale HC	Primary Health Care Unit	42	27/10/2021	2021	20	9	11	0	20	20	0	0	3	0	2	1	0	2	6	3	0	1	0	0	0	0	0	0	Yes		shortage of documentation materials, lack of covid awareness
Somali	Sitti	Aysha	Dewele HC	Primary Health Care Unit	42	27/10/2021	2021	19	10	9	0	19	19	0	0	3	0	0	0	0	0	0	0	0	1	0	0	0	0	0	0	No
Somali	Jarar	Degahbour	Degahbour Hospital	Secondary Health Care Unit	42	27/10/2021	2021	33	17	16	7	33	33	0	0	7	0	3	2	0	0	8	8	1	1	0	0	0	0	0	0	No		Mini PCR strips was expired
Somali	Dollo	Warder	Warder Hospital	Primary Health Care Unit	42	27/10/2021	2021	28	17	11	28	28	28	0	0	10	0	2	0	0	0	10	4	0	0	6	3	0	0	0	0	No		Transportation problem for supportive supervision
Somali	Erer	Fik	Fik Hospital	Secondary Health Care Unit	42	27/10/2021	2021	14	8	6	1	14	14	0	0	5	0	3	0	0	0	0	0	0	0	0	0	0	0	1	0	No		shortage of community awareness about Covid-19 severity
Somali	Liban	Dollo-Ado	Dollo-Ado Hospital	Primary Health Care Unit	42	27/10/2021	2021	25	12	13	0	25	25	0	0	0	0	0	0	0	0	0	0	0	0	0	0	0	0	0	0	No		There is no separated isolation center.
Somali	Fafan	Jigjiga	Karamara Hospital	Secondary Health Care Unit	42	27/10/2021	2021	84	59	25	4	84	71	13	0	6	0	2	1	0	0	38	38	2	0	3	3	4	0	2	0	No		Isolation center is not enough for patients.
Somali	Shabelle	Gode	Godey Hospital	Secondary Health Care Unit	42	27/10/2021	2021	24	14	10	2	24	24	0	0	2	0	0	1	0	0	4	0	0	1	0	0	0	0	0	0	No		poor infection prevention control
SNNPR	Gamo	Arbaminch Town	Arbaminch General Hospital	Secondary Health Care Unit	42	25/10/2021	2021	57	26	31	4	57	57	0	0	4	0	1	0	0	3	7	4	0	0	9	2	1	0	1	0	No		264
SNNPR	Gedeo	Dilla Town	Dilla University RH	Tertiary Health Care Unit	42	25/10/2021	2021	58	34	24	6	58	58	0	0	6	0	2	4	0	4	16	9	0	0	18	8	3	2	2	2	No		314
SNNPR	Bench Sheko	Mizan Aman Town	Mizan Teppi UniversityHospital	Tertiary Health Care Unit	42	25/10/2021	2021	113	56	57	21	113	113	0	0	21	0	5	0	0	2	38	17	2	0	9	5	1	0	1	0	No		574
SNNPR	Silte	Worabe Town	Worabe comprehensive Hospital	Tertiary Health Care Unit	42	25/10/2021	2021	80	38	42	7	80	80	0	0	7	0	6	1	0	3	21	6	0	0	7	4	4	3	2	1	No		392
SNNPR	Wolayta	Sodo Town	Wolayita Sodo University Hospital	Tertiary Health Care Unit	42	25/10/2021	2021								0																	No
SNNPR	Gurage	Butajira Town	Butajira Hospital	Secondary Health Care Unit	42	25/10/2021	2021	28	14	14	4	28	28	0	0	4	0	1	1	0	2	0	0	0	0	5	1	2	1	2	0	No		135
Oromia	Adama Town	Adama Town	AdamaHMC	Secondary Health Care Unit	42	26/10/2021	2021	207	112	95	33	236	236	0	0	37	0	21	6	0	10	29	29	4	0	35	17	10	4	7	4	Yes		PCR machine failure due to lack of reagent
Oromia	Adama Town	Adama Town	Biftu HC	Primary Health Care Unit	42	26/10/2021	2021	23	11	12	6	28	28	0	0	6	0	0	0	0	5	5	5	0	0	0	0	0	0	0	0	No
Oromia	Asela Town	Asela town	Asela H/C	Primary Health Care Unit	42	26/10/2021	2021	40	19	21	4	44	44	0	0	4	0	0	0	0	3	4	4	0	0	0	0	0	0	0	0	No
Oromia	Arsi	Lemu Bilbilo	Bokoji G/Hospital	Secondary Health Care Unit	42	26/10/2021	2021	18	11	7	4	19	19	0	0	4	0	1	0	0	1	1	1	0	0	14	5	0		0		No
Oromia	Bishoftu	Bishoftu	Kurkura HC	Primary Health Care Unit	42	26/10/2021	2021	107	50	57	17	107	50	57	0	17	0	5	0	0	14	0	0	0	0	37	5	4	0	4	0	No
Oromia	Jimma town	Jimma Town	Jimma HC	Primary Health Care Unit	42	26/10/2021	2021	26	18	8	6	26	26	0	0	6	0	0	0	0	0	0	0	0	0	0	0	0	0	0	0	No
Oromia	Jimma town	Jimma town	Shenen Gibe G/ hospital	Secondary Health Care Unit	42	26/10/2021	2021	29	20	9	3	32	32	0	0	3	0	2	0	0	2	3	3	0	0	8	2	0	0	2	0	No
Oromia	Shashamane Town	Shashamane Town	Melka Oda G/ Hospital	Secondary Health Care Unit	42	26/10/2021	2021	58	23	35	8	58	58	0	0	8	0	3	0	0	2	0	0	0	0	3	0	0	0	0	0	No	Ag -RDT supply stockout	Inconsistent RDT Supply
Oromia	North Shoa	Wachale	Muka Turi P/Hospital	Primary Health Care Unit	42	26/10/2021	2021	17	10	7	3	17	17	0	0	3	0	1	0	0	2	0	0	0	0	14	3	4	0	4	0	No
Amhara	Awi	injibara	Injibara General hospital	Secondary Health Care Unit	42	25/10/2021	2021	25	15	10	2	25	25	0	0	2	0	1	1	0	0	0	0	0	0	4	1	6	2	6	2	No
Amhara	C/Gondar	Gondar Zuria	maksegnit Health Center	Primary Health Care Unit	42	25/10/2021	2021	5	2	3	0	5	5	0	0	0	0	0	0	0	0	0	0	0	0	0	0	0	0	0	0	No
Amhara	S/wollo	Dessie	Borumeda General Hospital	Secondary Health Care Unit	42	25/10/2021	2021								0																	Yes	Other (war)
Amhara	E/Gojjam	D/Markos	Debre-Markos CSH	Tertiary Health Care Unit	42	25/10/2021	2021	90	44	46	26	95	95	0	0	28	2	9	1	0	8	5	5	2	0	11	9	1	1	1	1	No
Amhara	N/Gondar	Debark	Debark Hospital	Primary Health Care Unit	42	25/10/2021	2021	21	10	11	7	21	21	0	0	7	0	0	0	0	2	0	0	0	0	4	0	3	0	3	0	No
Amhara	North Shoa	D/Birhan	Debrebrihan CSH	Tertiary Health Care Unit	42	25/10/2021	2021	138	61	77	17	138	138	0	0	17	0	5	1	0	8	0	0	0	0	9	6	4	1	1	0	No
Amhara	W/Gojjam	Burie	Burie Hospital	Primary Health Care Unit	42	25/10/2021	2021	11	6	5	3	11	11	0	0	3	0	0	0	0	1	0	0	0	0	2	0	0	0	0	0	No
Amhara	S/wollo	Dessie	Dessie CSH	Tertiary Health Care Unit	42	25/10/2021	2021	30	16	14	6	30	30	0	0	6	0	4	0	0	3	0	0	0	0	16	1	0	0	0	0	No
Afar	Zone 1	Elidar	Elidar Health Center	Primary Health Care Unit	42	26/10/2021	2021	69	69	0	2	69	69	0	0	2	0	0	0	0	0	0	0	0	0	0	0	0	0	0	0	No
Afar	Zone 1	Dubti	Dubti general hospital	Secondary Health Care Unit	42	26/10/2021	2021	6	2	4	1	6	6	0	0	1	0	1	0	0	0	0	0	0	0							No		Contacts are not volunteer to be tested
Afar	Zone 1	Mille	Mille Health Center	Primary Health Care Unit	42	26/10/2021	2021	4	0	0	0	0	0	0	0	0	0	0	0	0	0	0	0	0	0	0	0	0	0	0	0	No		Refusal to be tested
Afar	Zone 3	Awash 7	Awash Health Center	Primary Health Care Unit	42	26/10/2021	2021	10	4	6	1	10	10	0	0	1	0	0	0	0	0	2	2	0	0	0	0	0	0	0	0	No		Shortage of face masks
Afar	Zone 5	Dalifage	Dalifage Primary Hospital	Primary Health Care Unit	42	26/10/2021	2021	5	3	0	0	3	3	0	0	0	0	1	0	0	0	0	0	0	0	32	3		1	0	0	No		Low patient flow and hence lowsuspects, unwillingness to be screened.
Afar	Zone 2	Abaala	Aba'ala Primary Hospital	Primary Health Care Unit	42		2021								0
AA	Yeka	4	Minilek II Hospital	Tertiary Health Care Unit	43	1/11/2021	2021	553	241	292	14	704	310	394	0	26	0	2	2	0	5	36	36	0	1	20	2	4	1	4	0	No
AA	Arada	6	Yekatirt 12 Hospital	Tertiary Health Care Unit	43	1/11/2021	2021	44	21	23	18	405	243	162	0	25	0	16	3	0	12	0	0	0	0	22	9	6	2	6	2	Yes	PCR testing was interrupted for two days due to lack of VTM
AA	Arada	4	Ras Desta Damtew Memorial Hospital	Secondary Health Care Unit	43	1/11/2021	2021	21	15	6	8	347	196	151	0	10	0	4	0	0	0	0	0	0	0	0	0	0	0	0	0	No
AA	Akaki	1	TBGH	Secondary Health Care Unit	43	1/11/2021	2021	104	63	41	18	355	313	42	0	29	0	7	1	0	6	37	6	0	0	13	11	2	2	0	0	Yes	VTM stockout	Daily health education and Poor IPC implementation
AA	Bole	14	Dilfrie H.C	Primary Health Care Unit	43	1/11/2021	2021	51	21	30	5	58	58	0	0	6	0	0	0	0	0	0	0	0	0	3	0	0	0	0	0	No
AA	Kirkos	7	Zewditu Memorial Hospital	Secondary Health Care Unit	43	1/11/2021	2021	93	48	40	12	127	66	61	0	20	1	6	0	0	8	0	0	0	0	37	8	10	0	5	0	Yes	Supplies stockout(shortage VTM)
Harari	Harari	Amirnur	Jugel Hosp	Secondary Health Care Unit	43	1/11/2021	2021	100	46	54	28	104	104	0	0	28	0	0	0	0	0	16	4	0	0	0	0	0	0	0	0	No
Harari	Harari	Jinela	Hiwot Fana Hosp	Tertiary Health Care Unit	43	1/11/2021	2021	51	28	23	12	52	52	0	0	13	1	4	2	0	9	1	1	1	0	52	10	6	3	2	2	No
Harari	Harari	Amirnur	Amirnure HC	Primary Health Care Unit	43	1/11/2021	2021	179	88	91	8	181	181	0	0	8	0	0	0	0	0	4	2	0	0	2	0	0	0	0	0	No
Harari	Harari	Hakim	Arategna HC	Primary Health Care Unit	43	1/11/2021	2021	80	44	36	19	87	87	0	0	21	0	0	0	0	3	10	7	2	0	0	0	0	0	0	0	No
Gambella	Gambella Town adm.	Gambella T. Admin.	Gambella Primary Hospital	Primary Health Care Unit	43	2/11/2021	2021	44	25	19	0	44	44	0	0	0	0	0	0	0	0	0	0	0	0	4	0	0	0	0	0	No
Gambella	Mejeng Zone	Godere	Metti Health Center	Primary Health Care Unit	43	2/11/2021	2021	58	30	28	0	58	58	0	0	6	0	0	0	0	0	0	0	0	0	0	0	0	0	0	0	No
Gambella	Gambella Town adm.	Gambella T. Admin.	Gambella General Hospital	Secondary Health Care Unit	43	2/11/2021	2021	10	3	7	0	10	10	0	0	0	0	0	0	0	0	0	0	0	0	0	0	3	0	2	0	No
Gambella	Mejeng Zone	Menegesh	Kumi Primary Hospital	Primary Health Care Unit	43	2/11/2021	2021	17	12	7	1	12	12	0	0	1	0	0	0	0	0	1	1	0	0	0	0	5	0	0	0	No
Gambella	Agnewa Zone	Dimma	Dimma Health Center	Primary Health Care Unit	43	2/11/2021	2021	21	10	11	0	21	21	0	0	0	0	0	0	0	0	0	0	0	0	0	0	0	0	0	0	No		lack of awarness about the CARES project implemenation facilities
Gambella	Agnewa Zone	Gog	Pinyudo Primary Hospital	Primary Health Care Unit	43	2/11/2021	2021	50	39	11	5	50	50	0	0	0	0	0	0	0	0	24	24	1	0	0	0	0	0	0	0	No
Gambella	Nure Zone	Makuye	Nyingnang Primary Hospital	Primary Health Care Unit	43	2/11/2021	2021	3	2	1	0	3	3	0	0	0	0	0	0	0	0	0	0	0	0	0	0	0	0	0	0	No		No electric power, low patient flow, Baro river overflooding causing transportation problem
Dire Dawa	NA	DD.Op. Woreda	Dilchora Hospital	Secondary Health Care Unit	43	1/11/2021	2021	124	54	70	22	162	162	0	0	22	0	5	0	0	38	38	38	0	0	28	12	6	2	6	1	No
Dire Dawa	NA	Sabian Op. Woreda	Sabian General Hospital	Secondary Health Care Unit	43	1/11/2021	2021	147	82	65	29	172	172	0	0	32	0	6	4	0	11	21	21	3	0	17	9	6	3	6	3	No
Dire Dawa	NA	Sabian Op. Woreda	Goro Health Center	Primary Health Care Unit	43	1/11/2021	2021	176	98	78	45	264	264	0	0	48	0	0	0	0	21	116	88	3	0	0	0	0	0	0	0	No
Dire Dawa	NA	Legahare Op. Woreda	Legahare Health Center	Primary Health Care Unit	43	1/11/2021	2021	130	33	97	24	180	180	0	0	25	0	0	0	0	32	60	50	1	0	0	0	0	0	0	0	No
B-Gumuz	Assosa	Assosa	Assosa G/hospital	Secondary Health Care Unit	43	3/11/2021	2021	9	5	4	1	9	9	0	0	2	0	0	0	0	0	4	4	1	0	18	14	3	1	3	0	No		poor inter departement patient referal
B-Gumuz	Metekel	Pawi	Pawi G/hospital	Secondary Health Care Unit	43	3/11/2021	2021	16	10	6	2	16	16	0	0	2	0	0	0	0	0	0	0	0	0	6	0	2	0	3	0	No		Health worker resistance
B-Gumuz	Assosa	Menga	Menga P/hospital	Primary Health Care Unit	43	3/11/2021	2021	31	4	27	4	31	31	0	0	4	0	0	0	0	0	30	30	3	0	0	0	0	0	0	0	No		Inadequate trained HWs
B-Gumuz	Assosa	Assosa	Assosa T.health centre	Primary Health Care Unit	43	3/11/2021	2021	15	9	6	1	15	15	0	0	1	0	0	0	0	0	0	0	0	0	0	0	0	0	0	0	No		inadequate human power in the laboratory to dedicate for COVID testing and community surveillance
B-Gumuz	Metekel	Mandura	Gelgele Belese HC	Primary Health Care Unit	43	3/11/2021	2021	4	2	2	0	4	4	0	0	0	0	0	0	0	0	0	0	0	0	0	0	0	0	0	0	No		security problem (at Debate)
B-Gumuz	Assosa	Bambasi	Bambasi Health Centre	Primary Health Care Unit	43	3/11/2021	2021	19	12	7	0	19	19	0	0	0	0	0	0	0	0	0	0	0	0	0	0	0	0	0	0	No		No mobile data (internet)
B-Gumuz	Metekel	Manbuk	Mankushi Health centre	Primary Health Care Unit	43	3/11/2021	2021	14	10	4	1	14	14	0	0	1	0	0	0	0	0	19	3	0	0	0	0	0	0	0	0	No		Mobile connection problem
Sidama	NA	Hawasa city Adm.	Hawasa CSH	Tertiary Health Care Unit	43	01/11/021	2021	93	48	45	10	93	0	93	0	6	0	10	3	0	6	0	0	0	0	30	10	6	2	6	1	No
Sidama	NA	Hawasa city Adm.	Adare general hospital	Secondary Health Care Unit	43	01/11/021	2021	189	87	102	11	189	189	0	0	11	0	2	0	0	0	0		0	0	0	0	0	0	0	0	No
Sidama	NA	Dale Woreda	Yirgalem general hospital	Secondary Health Care Unit	43	01/11/021	2021	51	24	27	11	51	51	0	0	11	0	0	0	0	0	14	4	0	0	7	3	3	0	1	0	No
Sidama	NA	Bona	Bona general hospital	Secondary Health Care Unit	43	01/11/021	2021	20	10	10	2	20	20	0	0	2	0	0	0	0	0	0	0	0	0	0	0	0	0	0	0	No
Somali	Korahey	kebridahar	Kebridahar hospital	Secondary Health Care Unit	43	4/11/2021	2021	14	5	9	0	14	14	0	0	1	0	1	0	0	0	6	3	0	0	0	0	0	0	0	0	Yes		Lack of community awareness
Somali	Sitti	Aysha	Dewele HC	Primary Health Care Unit	43	4/11/2021	2021	34	28	9	0	34	34	0	0	1	0	0	0	0	0	0	0	0	1	0	0	0	0	0	0	No
Somali	Jarar	Degahbour	Degahbour Hospital	Secondary Health Care Unit	43	4/11/2021	2021	17	7	10	2	17	17	0	0	2	0	0	1	0	0	3	3	0	1	0	0	0	0	0	0	No		Drs are not screening patients as expected
Somali	Dollo	Warder	Warder Hospital	Primary Health Care Unit	43	4/11/2021	2021	20	14	6	28	28	28	0	0	10	0	2	0	0	1	5	5	0	0	6	3	0	0	0	0	No		Not enough of PPE and Mechanical ventilations
Somali	Erer	Fik	Fik Hospital	Secondary Health Care Unit	43	4/11/2021	2021	13	7	8	1	13	13	0	0	0	0	0	0	0	0	0	0	0	0	0	0	0	0	1	0	No		shortage of community awareness about Covid-19 severity
Somali	Liban	Dollo-Ado	Dollo-Ado Hospital	Primary Health Care Unit	43	4/11/2021	2021	13	5	8	0	13	13	0	0	0	0	0	0	0	0	0	0	0	0	0	0	0	0	0	0	No		No infection prevention and control
Somali	Fafan	Jigjiga	Karamara Hospital	Secondary Health Care Unit	43	4/11/2021	2021	63	42	21	4	63	47	16	0	4	0	2	0	0	0	10	10	1	0	3	3	4	0	2	0	No		Isolation center is not enough for patients.
Somali	Shabelle	Gode	Godey Hospital	Secondary Health Care Unit	43	4/11/2021	2021	18	11	7	2	18	18	0	0	2	0	0	0	0	0	0	0	0	1	0	0	0	0	0	0	No		poor infection prevention control
SNNPR	Gamo	Arbaminch town	Arbaminch General Hospital	Secondary Health Care Unit	43	2/11/2021	2021	46	21	25	0	46	46	0	0	0	0	0	0	0	0	0	0	0	0	9	0	1	0	1	0	No
SNNPR	Gedeo	Dilla Town	Dilla University RH	Tertiary Health Care Unit	43	2/11/2021	2021	45	19	26	3	45	45	0	0	3	0	2	0	0	1	8	8	0	0	18	2	3	0	2	0	No
SNNPR	Bench Sheko	Mizan Aman Town	Mizan Teppi UniversityHospital	Tertiary Health Care Unit	43	2/11/2021	2021	69	40	29	2	69	69	0	0	2	0	1	0	0	1	5	2	0	0	9	2	1	0	1	0	No
SNNPR	Silte	Worabe Town	Worabe comprehensive Hospital	Tertiary Health Care Unit	43	2/11/2021	2021	81	50	31	7	81	81	0	0	7	0	5	1	0	2	15	7	0	0	7	3	4	3	2	1	No
SNNPR	Wolayta	Sodo Town	Wolayita Sodo University Hospital	Tertiary Health Care Unit	43	2/11/2021	2021	28	19	9	1	28	0	28	0	1	0	2	0	0	1	4	2	0	0	8	2	2	1	4	1	Yes	Due to risk payment they aren't willing to report and give service of COVID-19
SNNPR	Gurage	Butajira Town	Butajira Hospital	Secondary Health Care Unit	43	2/11/2021	2021	31	16	15	6	31	31	0	0	6	0	1	0	0	2	0	0	0	0	5	0	2	1	2	0	No
Oromia	Adama Town	Adama Town	AdamaHMC	Secondary Health Care Unit	43	2/11/2021	2021	189	93	96	29	208	208	0	0	30	1	10	6	0	8	19	19	1	0	35	6	10	4	7	4	Yes	Absence of PCR reagent
Oromia	Adama Town	Adama Town	Biftu HC	Primary Health Care Unit	43	2/11/2021	2021	46	26	20	1	46	46	0	0	1	0	0	0	0	15	0	0	0	0	0	0	0	0	0	0	No
Oromia	Asela Town	Asela town	Asela H/C	Primary Health Care Unit	43	2/11/2021	2021	84	28	56	17	84	84	0	0	17	0	0	0	0	0	0	0	0	0	0	0	0	0	0	0	No
Oromia	Arsi	Lemu Bilbilo	Bokoji G/Hospital	Secondary Health Care Unit	43	2/11/2021	2021	16	9	7	0	16	16	0	0	0	0	0	0	0	5	0	0	0	0	14	0	0	0	0	0	No
Oromia	Bishoftu	Bishoftu	Kurkura HC	Primary Health Care Unit	43	2/11/2021	2021	58	33	25	8	58	41	17	0	8	0	1	0	0	22	0	0	0	0	37	5	4	0	4	0	No
Oromia	Jimma town	Jimma Town	Jimma HC	Primary Health Care Unit	43	2/11/2021	2021	18	11	7	3	18	18	0	0	3	0	0	0	0	0	0	0	0	0	0	0	0	0	0	0	No
Oromia	Jimma town	Jimma town	Shenen Gibe G/ hospital	Secondary Health Care Unit	43	2/11/2021	2021	21	9	12	3	23	23	0	0	3	0	3	0	0	2	2	2	0	0	8	4	0	0	2	0	No
Oromia	Shashamane Town	Shashamane Town	Melka Oda G/ Hospital	Secondary Health Care Unit	43	2/11/2021	2021	30	9	21	1	30	30	0	0	1	0	3	0	0	1	0	0	0	0	3	0	0	0	0	0	No
Oromia	North Shoa	Wachale	Muka Turi P/Hospital	Primary Health Care Unit	43	2/11/2021	2021	8	3	5	1	8	8	0	0	1	1	0	0	0	2	0	0	0	0	14	1	4	0	4	0	No
Amhara	Awi	injibara	Injibara General hospital	Secondary Health Care Unit	43	1/11/2021	2021	11	4	7	1	11	11	0	0	1	0	1	1	0	3	0	0	0	0	4	0	6	0	3	0	No
Amhara	C/Gondar	Gondar Zuria	maksegnit Health Center	Primary Health Care Unit	43	1/11/2021	2021	6	4	2	0	6	6		0	0	0	0	0	0	0	0	0	0	0	0	0	0	0	0	0	No
Amhara	S/wollo	Dessie	Borumeda General Hospital	Secondary Health Care Unit	43	1/11/2021	2021								0																	Yes	War
Amhara	E/Gojjam	D/Markos	Debre-Markos CSH	Tertiary Health Care Unit	43	1/11/2021	2021	68	34	34	16	68	68	0	0	16	0	6	0	0	5	0	0	0	0	11	11	2	1	2	1	No
Amhara	N/Gondar	Debark	Debark Hospital	Primary Health Care Unit	43	1/11/2021	2021	33	18	15	5	33	33	0	0	5	0	0	0	0	3	0	0	0	0	4	0	3	0	3	0	No
Amhara	North Shoa	D/Birhan	Debrebrihan CSH	Tertiary Health Care Unit	43	1/11/2021	2021	0	0	0	0	0	0	0	0	0	0	0	0	0	0	0	0	0	0	0	0	0	0	0	0	Yes	Other
Amhara	W/Gojjam	Burie	Burie Hospital	Primary Health Care Unit	43	1/11/2021	2021	0	0	0	0	0	0	0	0	0	0	0	0	0	0	0	0	0	0	0	0	0	0	0	0	No
Amhara	S/wollo	Dessie	Dessie CSH	Tertiary Health Care Unit	43	1/11/2021	2021								0																	Yes	War
Afar	Zone 1	Elidar	Elidar Health Center	Primary Health Care Unit			2021								0
Afar	Zone 1	Dubti	Dubti general hospital	Secondary Health Care Unit			2021								0
Afar	Zone 1	Mille	Mille Health Center	Primary Health Care Unit			2021								0
Afar	Zone 3	Awash 7	Awash Health Center	Primary Health Care Unit			2021								0
Afar	Zone 5	Dalifage	Dalifage Primary Hospital	Primary Health Care Unit			2021								0
Afar	Zone 2	Abaala	Aba'ala Primary Hospital	Primary Health Care Unit			2021								0
AA	Yeka	4	Minilek II Hospital	Tertiary Health Care Unit	44	8/11/2021	2021	342	158	184	7	423	289	134	0	10	0	2	0	0	2	20	20	0	0	20	0	4	1	4	0	No
AA	Kirkos	7	Zewditu Memorial Hospital	Secondary Health Care Unit	44	8/11/2021	2021	116	53	63	6	245	69	176	0	19	0	0	0	0	5	9	9	0	0	37	0	10	0	5	0	No
AA	Arada	4	Ras Desta Damtew Memorial Hospital	Secondary Health Care Unit	44	8/11/2021	2021	19	7	12	5	310	171	139	0	8	0	3	0	0	0	0	0	0	0	0	0	0	0	0	0	No
AA	Arada	6	Yekatirt 12 Hospital	Tertiary Health Care Unit	44	8/11/2021	2021	48	23	25	7	432	214	218	0	10	0	5	2	0	10	0	0	0	0	22	4	6	3	6	0	No
AA	Akaki	1	Tirunesh Bejing Hospital	Secondary Health Care Unit	44	8/11/2021	2021	102	49	53	12	502	361	141	0	20	0	4	1	0	4	11	2	0	0	13	9	2	1	0	0	No
AA	Bole	14	Dil Fire Health Center	Primary Health Care Unit	44	8/11/2021	2021	47	24	23	5	51	51	0	0	5	0	0	0	0	0	0	0	0	0	3	0	0	0	0	0	No
Harari	Harari	Amirnur	Jugel Hosp	Secondary Health Care Unit	44	1/11/2021	2021	100	46	54	28	104	104	0	0	28	0	0	0	0	0	16	4	0	0	0	0	0	0	0	0	No
Harari	Harari	Jinela	Hiwot Fana Hosp	Tertiary Health Care Unit	44	1/11/2021	2021	51	28	23	12	52	52	0	0	13	1	4	2	0	9	1	1	1	0	52	10	6	3	2	2	No
Harari	Harari	Amirnur	Amirnure HC	Primary Health Care Unit	44	1/11/2021	2021	179	88	91	8	181	181	0	0	8	0	0	0	0	0	4	2	0	0	2	0	0	0	0	0	No
Harari	Harari	Hakim	Arategna HC	Primary Health Care Unit	44	1/11/2021	2021	80	44	36	19	87	87	0	0	21	0	0	0	0	3	10	7	2	0	0	0	0	0	0	0	No
Gambella	Gambella Town adm.	Gambella T. Admin.	Gambella Primary Hospital	Primary Health Care Unit	44	9/11/2021	2021	39	20	19	2	39	39	0	0	2	0	0	0	0	0	1	1	0	1	4	0	0	0	0	0	No
Gambella	Mejeng Zone	Godere	Metti Health Center	Primary Health Care Unit	44	9/11/2021	2021	42	26	16	10	42	42	0	0	10	0	0	0	0	0	4	4	0	0	0	0	0	0	0	0	No
Gambella	Gambella Town adm.	Gambella T. Admin.	Gambella General Hospital	Secondary Health Care Unit	44	9/11/2021	2021	8	6	2	1	8	8	0	0	1	0	0	0	0	0	0	0	0	0	0	0	3	0	2	0	No
Gambella	Mejeng Zone	Menegesh	Kumi Primary Hospital	Primary Health Care Unit	44	9/11/2021	2021	24	14	10	0	24	24	0	0	0	0	0	0	0	0	0	0	0	0	0	0	5	0	0	0	No
Gambella	Agnewa Zone	Dimma	Dimma Health Center	Primary Health Care Unit	44	9/11/2021	2021	18	8	10	0	18	18	0	0	0	0	0	0	0	0	0	0	0	0	0	0	0	0	0	0	No
Gambella	Agnewa Zone	Gog	Pinyudo Primary Hospital	Primary Health Care Unit	44	9/11/2021	2021	34	23	11	4	34	34	0	0	4	0	0	0	0	0	17	17	3	0	0	0	0	0	0	0	No
Gambella	Nure Zone	Makuye	Nyingnang Primary Hospital	Primary Health Care Unit	44	9/11/2021	2021	3	1	2	0	3	3	0	0	0	0	0	0	0	0	0	0	0	0	0	0	0	0	0	0	No		No electric power, low patient flow, no road for transportation
Dire Dawa	NA	DD.Op. Woreda	Dilchora Hospital	Secondary Health Care Unit	44	8/11/2021	2021	116	62	54	12	210	210	0	0	14	1	3	0	0	29	81	81	0	0	28	9	6	2	6	0	No
Dire Dawa	NA	Sabian Op. Woreda	Sabian General Hospital	Secondary Health Care Unit	44	8/11/2021	2021	108	52	56	25	112	112	0	0	25	0	5	1	0	3	4	4	0	0	17	4	3	1	6	1	No
Dire Dawa	NA	Sabian Op. Woreda	Goro Health Center	Primary Health Care Unit	44	8/11/2021	2021	150	66	84	28	196	196	0	0	28	1	0	0	0	60	129	46	0	2	0	0	0	0	0	0	No
Dire Dawa	NA	Legahare Op. Woreda	Legahare Health Center	Primary Health Care Unit	44	8/11/2021	2021	194	105	89	11	236	236	0	0	12	0	0	0	0	22	28	38	1	1	0	0	0	0	0	0	No
B-Gumuz	Assosa	Assosa	Assosa G/hospital	Secondary Health Care Unit	44	10/11/2021	2021	18	10	8	4	18	18	0	0	4	0	0	0	0	0	7	7	0	0	15	17	2	2	1	1	Yes	RDT stouked-out	The PCR is not started
B-Gumuz	Metekel	Pawi	Pawi G/hospital	Secondary Health Care Unit	44	10/11/2021	2021	16	12	4	3	16	16	0	0	3	0	0	0	0	0	0	0	0	0	4	0	4	0	0	1	No		Health worker resistance
B-Gumuz	Assosa	Menga	Menga P/hospital	Primary Health Care Unit	44	10/11/2021	2021	22	13	9	6	22	22	0	0	6	0	0	0	0	0	17	17	6	1	0	0	0	0	0	0	No		Inadequate trained HWs
B-Gumuz	Assosa	Assosa	Assosa T.health centre	Primary Health Care Unit	44	10/11/2021	2021	9	2	7	0	0	9	0	9	0	0	0	0	0	0	0	0	0	0	0	0	0	0	0	0	No		inadequate human power in the laboratory to dedicate for COVID 19 testing
B-Gumuz	Metekel	Mandura	Gelgele Belese HC	Primary Health Care Unit	44	10/11/2021	2021	8	2	6	0	8	8	0	0	0	0	0	0	0	0	0	0	0	0	0	0	0	0	0	0	No		security problem (at Debate)
B-Gumuz	Assosa	Bambasi	Bambasi Health Centre	Primary Health Care Unit	44	10/11/2021	2021	3	2	1	0	0	3	0	3	0	0	0	0	0	0	0	0	0	0	0	0	0	0	0	0	No		No mobile data (internet)
B-Gumuz	Metekel	Manbuk	Mankushi Health centre	Primary Health Care Unit	44	No report	2021								0																			Mobile connection problem
Sidama	NA	Hawasa city Adm.	Hawasa CSH	Tertiary Health Care Unit	44	1/11/2021	2021	93	48	45	10	93	0	93	0	6	0	10	3	0	6	0	0	0	0	30	10	6	2	6	1	No
Sidama	NA	Hawasa city Adm.	Adare general hospital	Secondary Health Care Unit	44	1/11/2021	2021	189	87	102	11	189	189	0	0	11	0	2	0	0	0	0		0	0	0	0	0	0	0	0	No
Sidama	NA	Dale Woreda	Yirgalem general hospital	Secondary Health Care Unit	44	1/11/2021	2021	51	24	27	11	51	51	0	0	11	0	0	0	0	0	14	4	0	0	7	3	3	0	1	0	No
Sidama	NA	Bona	Bona general hospital	Secondary Health Care Unit	44	1/11/2021	2021	20	10	10	2	20	20	0	0	2	0	0	0	0	0	0	0	0	0	0	0	0	0	0	0	No
Somali	Korahey	kebridahar	Kebridahar hospital	Secondary Health Care Unit	44	10/11/2021	2021	8	3	5	0	8	8	0	0	1	0	1	0	0	0	2	1	0	0	0	0	0	0	0	0	No		Lack of community awareness
Somali	Sitti	Aysha	Dewele HC	Primary Health Care Unit	44	10/11/2021	2021	5	3	2	0	5	5	0	0	0	0	0	0	0	0	0	0	0	1	0	0	0	0	0	0	No		transportation problem
Somali	Jarar	Degahbour	Degahbour Hospital	Secondary Health Care Unit	44	10/11/2021	2021	26	13	13	2	26	26	0	0	2	0	0	0	0	0	11	11	1	0	0	0	0	0	0	0	No		hospital staff requesting covid-19 incentives.
Somali	Dollo	Warder	Warder Hospital	Primary Health Care Unit	44	10/11/2021	2021	14	6	8	2	14	14	0	0	2	0	0	0	0	0	6	0	0	0	6	3	0	0	0	0	No		Not enough of PPE and Mechanical ventilations
Somali	Erer	Fik	Fik Hospital	Secondary Health Care Unit	44	10/11/2021	2021	10	6	4	0	10	10	0	0	0	0	0	0	0	0	0	0	0	0	0	0	0	0	1	0	No		shortage of community awareness about Covid-19 severity
Somali	Liban	Dollo-Ado	Dollo-Ado Hospital	Primary Health Care Unit	44	10/11/2021	2021	20	11	9	0	20	20	0	0	0	0	0	0	0	0	0	0	0	0	0	0	0	0	0	0	No		low infection prevention and control
Somali	Fafan	Jigjiga	Karamara Hospital	Secondary Health Care Unit	44	10/11/2021	2021	71	44	27	5	71	63	8	0	5	0	4	1	0	0	19	19	0	0	3	0	4	0	2	0	No		Isolation center is not enough for patients.
Somali	Shabelle	Gode	Godey Hospital	Secondary Health Care Unit	44	10/11/2021	2021	35	31	4	0	35	35	0	0	0	0	0	0	0	0	0	0	0	1	0	0	0	0	0	0	No		poor infection prevention control
SNNPR	Gamo	Arbaminch town	Arbaminch General Hospital	Secondary Health Care Unit	44	2/11/2021	2021	46	21	25	0	46	46	0	0	0	0	0	0	0	0	0	0	0	0	9	0	1	0	1	0	No
SNNPR	Gedeo	Dilla Town	Dilla University RH	Tertiary Health Care Unit	44	2/11/2021	2021	45	19	26	3	45	45	0	0	3	0	2	0	0	1	8	8	0	0	18	2	3	0	2	0	No
SNNPR	Bench Sheko	Mizan Aman Town	Mizan Teppi UniversityHospital	Tertiary Health Care Unit	44	2/11/2021	2021	69	40	29	2	69	69	0	0	2	0	1	0	0	1	5	2	0	0	9	2	1	0	1	0	No
SNNPR	Silte	Worabe Town	Worabe comprehensive Hospital	Tertiary Health Care Unit	44	2/11/2021	2021	81	50	31	7	81	81	0	0	7	0	5	1	0	2	15	7	0	0	7	3	4	3	2	1	No
SNNPR	Wolayta	Sodo Town	Wolayita Sodo University Hospital	Tertiary Health Care Unit	44	2/11/2021	2021	28	19	9	1	28	0	28	0	1	0	2	0	0	1	4	2	0	0	8	2	2	1	4	1	Yes	Due to risk payment they aren't willing to report and give service of COVID-19
SNNPR	Gurage	Butajira Town	Butajira Hospital	Secondary Health Care Unit	44	2/11/2021	2021	31	16	15	6	31	31	0	0	6	0	1	0	0	2	0	0	0	0	5	0	2	1	2	0
Oromia	Adama Town	Adama Town	AdamaHMC	Secondary Health Care Unit	44	9/11/2021	2021	213	112	101	18	227	227	0	0	18	0	9	2	0	5	14	14	0	0	35	7	10	2	7	2	Yes
Oromia	Adama Town	Adama Town	Biftu HC	Primary Health Care Unit	44	9/11/2021	2021	17	10	7	2	26	26	0	0	2	0	0	0	0	10	9	9	0	0	0	0	0	0	0	0	No
Oromia	Asela Town	Asela town	Asela H/C	Primary Health Care Unit	44	9/11/2021	2021	74	32	42	4	79	79	0	0	6	0	0	0	0	0	5	5	2	0	0	0	0	0	0	0	No
Oromia	Arsi	Lemu Bilbilo	Bokoji G/Hospital	Secondary Health Care Unit	44	9/11/2021	2021	17	9	8	1	17	17	0	0	1	0	3	0	0	1	0	0	0	0	14	0	0	0	0	0	No
Oromia	Bishoftu	Bishoftu	Kurkura HC	Primary Health Care Unit	44	9/11/2021	2021	46	20	26	5	46	25	21	0	5	0	1	0	0	18	0	0	0	0	37	1	4	0	4	0	No
Oromia	Jimma town	Jimma Town	Jimma HC	Primary Health Care Unit	44	9/11/2021	2021	14	8	6	2	14	14	0	0	2	0	0	0	0	0	0	0	0	0	0	0	0	0	0	0	No
Oromia	Jimma town	Jimma town	Shenen Gibe G/ hospital	Secondary Health Care Unit	44	9/11/2021	2021	18	8	10	2	18	18	0	0	2	0	1	0	0	0	0	0	0	0	8	4	0	0	2	0	No
Oromia	Shashamane Town	Shashamane Town	Melka Oda G/ Hospital	Secondary Health Care Unit	44	9/11/2021	2021	32	13	19	2	32	32	0	0	2	0	2	2	0	0	0	0	0	0	3	0	0	0	0	0	No
Oromia	North Shoa	Wachale	Muka Turi P/Hospital	Primary Health Care Unit	44	No report	2021								0																	Yes	Peronnel, previous surveillance Officer left the facility
Amhara	Awi	injibara	Injibara General hospital	Secondary Health Care Unit	44	8/11/2021	2021	26	11	15	3	26	26	0	0	3	0	0	0	0	0	0	0	0	0	4	1	0	0	0	0	No
Amhara	C/Gondar	Gondar Zuria	maksegnit Health Center	Primary Health Care Unit	44	8/11/2021	2021	9	6	3	0	9	9	0	0	0	0	0	0	0	0	0	0	0	0	0	0	0	0	0	0	No
Amhara	S/wollo	Dessie	Borumeda General Hospital	Secondary Health Care Unit	44	8/11/2021	2021								0																	Yes	Other (war)
Amhara	E/Gojjam	D/Markos	Debre-Markos CSH	Tertiary Health Care Unit	44	8/11/2021	2021	52	27	25	14	52	52	0	0	14	0	6	1	0	8	0	0	0	0	11	9	1	1	1	1	No
Amhara	N/Gondar	Debark	Debark Hospital	Primary Health Care Unit	44	8/11/2021	2021	22	17	5	6	22	22	0	0	6	0	0	0	0	0	0	0	0	0	0	0	0	0	0	0	No
Amhara	North Shoa	D/Birhan	Debrebrihan CSH	Tertiary Health Care Unit	44	8/11/2021	2021	62	35	27	7	62	62	0	0	7	0	3	0	0	7	0	0	0	0	9	1	4	0	4	0	No		burden of Hosp. by trauma cases
Amhara	W/Gojjam	Burie	Burie Hospital	Primary Health Care Unit	44	8/11/2021	2021	0	0	0	0	0	0	0	0	0	0	0	0	0	0	0	0	0	0	0	0	0	0	0	0	No
Amhara	S/wollo	Dessie	Dessie CSH	Tertiary Health Care Unit	44	8/11/2021	2021								0																	Yes	Other (war)
Afar	Zone 1	Elidar	Elidar Health Center	Primary Health Care Unit	44		2021								0
Afar	Zone 1	Dubti	Dubti general hospital	Secondary Health Care Unit	44		2021								0
Afar	Zone 1	Mille	Mille Health Center	Primary Health Care Unit	44		2021								0
Afar	Zone 3	Awash 7	Awash Health Center	Primary Health Care Unit	44		2021								0
Afar	Zone 5	Dalifage	Dalifage Primary Hospital	Primary Health Care Unit	44		2021								0
Afar	Zone 2	Abaala	Aba'ala Primary Hospital	Primary Health Care Unit	44		2021								0
AA	Yeka	4	Minilek II Hospital	Tertiary Health Care Unit	45	15/11/2021	2021	284	151	133	7	357	212	145	0	12	1	1	0	0	0	20	17	0	0	20	0	4	2	4	0	No
AA	Kirkos	7	Zewditu Memorial Hospital	Secondary Health Care Unit	45	15/11/2021	2021	149	58	87	3	299	67	232	0	11	0	0	0	0	0	14	14	1	0	37	0	10	0	5	0	No
AA	Arada	4	Ras Desta Damtew Memorial Hospital	Secondary Health Care Unit	45	15/11/2021	2021	13	6	7	1	322	124	198	0	1	0	1	0	0	0	0	0	0	0	0	0	0	0	0	0	No
AA	Arada	6	Yekatirt 12 Hospital	Tertiary Health Care Unit	45	15/11/2021	2021	45	15	28	7	404	198	206	0	7	0	7	4	0	2	0	0	0	0	22	8	6	0	6	0	No
AA	Akaki	1	Tirunesh Bejing Hospital	Secondary Health Care Unit	45	15/11/2021	2021	100	52	48	13	482	336	146	0	27	0	7	2	0	6	41	7	0	0	13	5	8	2	1	0	No
AA	Bole	14	Dil Fire Health Center	Primary Health Care Unit	45	15/11/2021	2021	43	15	28	4	48	48	0	0	4	0	0	0	0	0	0	0	0	0	3	0	0	0	0	0	No
Gambella	Gambella Town adm.	Gambella T. Admin.	Gambella Primary Hospital	Primary Health Care Unit	45	16/11/2021	2021	32	20	12	0	32	32	0	0	0	0	0	0	0	0	0	0	0	0	4	0	0	0	0	0
Gambella	Mejeng Zone	Godere	Metti Health Center	Primary Health Care Unit	45	16/11/2021	2021	40	19	23	4	40	40	0	0	0	0	0	0	0	0	6	2	0	0	0	0	0	0	0	0
Gambella	Gambella Town adm.	Gambella T. Admin.	Gambella General Hospital	Secondary Health Care Unit	45	16/11/2021	2021	15	10	5	0	15	15	0	0	0	0	0	0	0	0	0	0	0	0	0	0	3	0	2	0			Gambella general hospital surveillance officer inform to every OPD and ward to link suspected patients with cough to cough OPD, they are not well linking as expected. Even they are being informed in their hospital morning section.
Gambella	Mejeng Zone	Menegesh	Kumi Primary Hospital	Primary Health Care Unit	45	16/11/2021	2021	16	9	7	0	16	16	0	0	0	0	0	0	0	0	0	0	0	0	0	0	5	0	0	0
Gambella	Agnewa Zone	Dimma	Dimma Health Center	Primary Health Care Unit	45	16/11/2021	2021	19	9	10	0	19	19	0	0	0	0	0	0	0	0	0	0	0	0	0	0	0	0	0	0	Yes	Ag RDT, lab personnel	shortage of RDT Ag test trained Lab technicial. Absenec of network and mobile data was still challenge�. Better if RDT Ag test trained was adjusted for surviellance officer and limited number lab technician
Gambella	Agnewa Zone	Gog	Pinyudo Primary Hospital	Primary Health Care Unit	45	16/11/2021	2021	17	10	7	0	17	17	0	0	0	0	0	0	0	0	0	0	0	0	0	0	0	0	0	0
Gambella	Nure Zone	Makuye	Nyingnang Primary Hospital	Primary Health Care Unit	45	16/11/2021	2021	0	0	0	0	0	0	0	0	0	0	0	0	0	0	0	0	0	0	0	0	0	0	0	0
Oromia	Adama Town	Adama Town	AdamaHMC	Secondary Health Care Unit	45	16/11/2021	2021	190	101	89	19	212	212	0	0	19	0	6	2	0	4	22	22	0	0	35	4	10	2	7	2	No
Oromia	Adama Town	Adama Town	Biftu HC	Primary Health Care Unit	45	16/11/2021	2021	27	16	11	2	27	27	0	0	2	0	0	0	0	15	0	0	0	0	0	0	0	0	0	0	No
Oromia	Asela Town	Asela town	Asela H/C	Primary Health Care Unit	45	16/11/2021	2021	71	28	43	4	73	73	0	0	4	0	0	0	0	0	2	2	0	0	0	0	0	0	0	0	No
Oromia	Arsi	Lemu Bilbilo	Bokoji G/Hospital	Secondary Health Care Unit	45	16/11/2021	2021	8	4	4	1	8	8	0	0	1	0	0	0	0	0	0	0	0	0	14	2	0	0	0	0	No		Testing performance is decreased at Bokoji Hospital without satisfactory reason
Oromia	Bishoftu	Bishoftu	Kurkura HC	Primary Health Care Unit	45	16/11/2021	2021	52	26	26	7	52	36	16	0	7	1	2	1	0	7	0	0	0	0	37	0	4	0	4	0	No
Oromia	Jimma town	Jimma Town	Jimma HC	Primary Health Care Unit	45	16/11/2021	2021	20	15	5	4	20	20	0	0	4	0	0	0	0	0	0	0	0	0	0	0	0	0	0	0	No
Oromia	Jimma town	Jimma town	Shenen Gibe G/ hospital	Secondary Health Care Unit	45	16/11/2021	2021	56	42	14	3	64	64	0	0	3	0	3	0	0	2	8	8	0	0	8	3	0	0	2	0	No
Oromia	Shashamane Town	Shashamane Town	Melka Oda G/ Hospital	Secondary Health Care Unit	45	16/11/2021	2021	40	19	21	5	40	40	0	0	5	0	0	0	0	0	0	0	0	0	3	0	0	0	0	0	No
Somali	Korahey	kebridahar	Kebridahar hospital	Secondary Health Care Unit	45	17/11/2021	2021	6	4	2	0	6	6	0	0	0	0	0	0	0	0	2	1	0	0	0	0	0	0	0	0	Yes		shortage of documentation material
Somali	Sitti	Aysha	Dewele HC	Primary Health Care Unit	45	17/11/2021	2021	6	1	5	0	6	6	0	0	0	0	0	0	0	0	0	0	0	1	0	0	0	0	0	0	No		transportation problem
Somali	Jarar	Degahbour	Degahbour Hospital	Secondary Health Care Unit	45	17/11/2021	2021	24	9	15	2	24	24	0	0	2	0	0	0	0	0	5	5	0	0	0	0	0	0	0	0	No		hospital staff requesting covid-19 incentives.
Somali	Dollo	Warder	Warder Hospital	Primary Health Care Unit	45	17/11/2021	2021	12	5	7	0	12	12	0	0	0	0	0	0	0	0	6	0	0	0	6	3	0	0	0	0	No		No adult ICU for severe and critical cases
Somali	Erer	Fik	Fik Hospital	Secondary Health Care Unit	45	17/11/2021	2021	7	2	5	0	7	7	0	0	0	0	0	0	0	0	0	0	0	0	0	0	0	0	1	0	No		shortage of community awareness about Covid-19 severity
Somali	Liban	Dollo-Ado	Dollo-Ado Hospital	Primary Health Care Unit	45	17/11/2021	2021	30	18	12	1	23	23	1	1	0	0	0	0	0	0	0	0	0	0	0	0	0	0	0	0	No		low infection prevention and control
Somali	Fafan	Jigjiga	Karamara Hospital	Secondary Health Care Unit	45	17/11/2021	2021	69	37	32	5	69	57	12	0	5	0	3	1	0	3	11	11	0	0	3	0	4	0	2	0	No		Isolation center is not enough for patients.
Somali	Shabelle	Gode	Godey Hospital	Secondary Health Care Unit	45	17/11/2021	2021	7	3	4	0	7	7	0	0	0	0	0	0	0	0	0	0	0	1	0	0	0	0	0	0	No		poor infection prevention control
Dire Dawa	Not appllicable	Dire Dawa Op. Woreda	Dilchora Hospital	Secondary Health Care Unit	45	15/11/2021	2021	86	39	47	10	186	186	0	0	12	0	4	1	0	29	74	74	2	0	28	10	6	1	6	0	No
Dire Dawa	Not appllicable	Sabian Op. Woreda	Sabian General Hospital	Secondary Health Care Unit	45	15/11/2021	2021	98	59	39	11	101	101	0	0	12	0	6	1	0	2	3	3	1	0	17	5	3	1	6	1	No
Dire Dawa	Not appllicable	Sabian Op. Woreda	Goro Health Center	Primary Health Care Unit	45	15/11/2021	2021	103	56	47	21	158	158	0	0	25	0	0	0	0	28	102	55	4	2	0	0	0	0	0	0	No
Dire Dawa	Not appllicable	Legahare Op. Woreda	Legahare Health Center	Primary Health Care Unit	45	15/11/2021	2021	113	58	55	9	130	130	0	0	9	0	0	0	0	16	11	13	0	1	yes	0	0	0	0	0	No
Harari	Harari	Amirnur	Jugel Hosp	Secondary Health Care Unit	45	15/11/2021	2021	115	65	50	29	121	121	0	0	29	0	0	0	0	0	6	6	0	0	0	0	0	0	0	0	No
Harari	Harari	Jinela	Hiwot Fana Hosp	Tertiary Health Care Unit	45	15/11/2021	2021	158	80	78	10	158	158	0	0	10	1	4	7	0	5	0	0	0	0	52	10	6	5	6	2	No	4 MV not functional
Harari	Harari	Amirnur	Amirnure HC	Primary Health Care Unit	45	15/11/2021	2021	48	26	22	4	48	48	0	0	4	0	0	0	0	0	5	0	0	0	2	0	0	0	0	0	No
Harari	Harari	Hakim	Arategna HC	Primary Health Care Unit	45	15/11/2021	2021	45	17	28	4	47	47	0	0	4	0	0	0	0	2	7	2	0	0	0	0	0	0	0	0	No
SNNPR	Gamo	Arbaminch town	Arbaminch General Hospital	Secondary Health Care Unit	45	15/11/2021	2021	32	18	14	1	32	32	0	0	1	0	0	0	0	0	1	1	0	0	9	0	1	0	1	0	No
SNNPR	Gedeo	Dilla Town	Dilla University RH	Tertiary Health Care Unit	45	15/11/2021	2021	32	18	14	1	32	32	0	0	1	0	1	0	0	1	8	4	0	0	18	1	3	1	2	0	No
SNNPR	Bench Sheko	Mizan Aman Town	Mizan Teppi UniversityHospital	Tertiary Health Care Unit	45	15/11/2021	2021	36	21	15	1	36	36	0	0	0	0	0	0	0	0	2	1	0	0	9	0	1	0	1	0	No
SNNPR	Silte	Worabe Town	Worabe comprehensive Hospital	Tertiary Health Care Unit	45	15/11/2021	2021	62	23	39	7	62	62	0	0	7	0	4	1	0	4	12	4	0	0	7	3	4	2	3	2	No
SNNPR	Wolayta	Sodo Town	Wolayita Sodo University Hospital	Tertiary Health Care Unit	45	15/11/2021	2021	14	5	9	1	14	0	14	0	1	0	0	0	0	0	2	1	0	0	8	2	2	1	4	0			Due to risk payment they aren't willing to report and give service of COVID-19
SNNPR	Gurage	Butajira Town	Butajira Hospital	Secondary Health Care Unit	45	15/11/2021	2021	37	17	20	13	37	37	0	0	13		2	0	0	0	0	0	0	0	10	4	2	2	2
B-Gumuz	Assosa	Assosa	Assosa G/hospital	Secondary Health Care Unit	45	16/11/2021	2021	19	11	8	3	19	19	0	0	3	0	0	0	0	0	5	5	0	0	15	17	2	2	1	1	Yes	RDT stouked-out	The PCR is not started
B-Gumuz	Metekel	Pawi	Pawi G/hospital	Secondary Health Care Unit	45	16/11/2021	2021	19	10	9	3	19	19	0	0	3	0	3	0	0	0	6	6	0	0	3	2	6	2	1	0	No	No	Low suspected identification
B-Gumuz	Assosa	Menga	Menga P/hospital	Primary Health Care Unit	45	16/11/2021	2021	7	4	3	2	7	7	0	0	2	0	0	0	0	0	0	0	0	0	0	0	0	0	0	0	No	No	Inadequate trained HWs and security problem
B-Gumuz	Assosa	Assosa	Assosa T.health centre	Primary Health Care Unit	45	16/11/2021	2021	31	12	19	6	31	31	0	0	6	0	0	0	0	0	27	27	3	0	0	0	0	0	0	0	No	No	inadequate human power in the laboratory to dedicate for COVID testing and community surveillance
B-Gumuz	Metekel	Mandura	Gelgele Belese HC	Primary Health Care Unit	45	16/11/2021	2021	3	1	2	0	3	3	0	0	0	0	0	0	0	0	0	0	0	4	4	0	0	0	0	0	No	No	Shortage of trained HWs on AG-RDT
B-Gumuz	Assosa	Bambasi	Bambasi Health Centre	Primary Health Care Unit	45	16/11/2021	2021	15	6	9	0	15	15	0	0	0	0	0	0	0	0	0	0	0	0	0	0	0	0	0	0	No	No	No mobile data (internet)
B-Gumuz	Metekel	Manbuk	Mankushi Health centre	Primary Health Care Unit	45	16/11/2021	2021	25	14	11	1	25	25	0	0	1	0	0	0	0	0	0	0	0	0	0	0	0	0	0	0	No	No
Sidama	NA	Hawasa city Adm.	Hawasa CSH	Tertiary Health Care Unit	45	15/11/021	2021	58	32	26	2	58	0	58	0	2	0	1	2	0	3	0	0	0	0	11	1	6	1	6	0	No
Sidama	NA	Hawasa city Adm.	Adare general hospital	Secondary Health Care Unit	45	15/11/021	2021	116	59	57	1	116	116	0	0	1	0	0	0	0	0	0	0	0	0	0	0	0	0	0	0	No
Sidama	NA	Dale Woreda	Yirgalem general hospital	Secondary Health Care Unit	45	15/11/021	2021	25	16	9	4	25	25	0	0	4	0	0	0	0	0	0	0	0	0	7	0	3	0	1	0	No
Sidama	NA	Bona	Bona general hospital	Secondary Health Care Unit	45	15/11/021	2021	9	4	5	0	9	9	0	0	0	0	0	0	0	0	0	0	0	0	0	0	0	0	0	0	No
Amhara	Awi	injibara	Injibara General hospital	Secondary Health Care Unit	45	15/11/2021	2021	11	7	4	2	11	11	0	0	2	0	2	0	0	1	0	0	0	0	3	2	6	4	3	1	No
Amhara	C/Gondar	Gondar Zuria	maksegnit Health Center	Primary Health Care Unit	45	15/11/2021	2021	0	0	0	0	0	0	0	0	0	0	0	0	0	0	0	0	0	0	0	0	0	0	0	0	Yes	Shortage of Kits
Amhara	S/wollo	Dessie	Borumeda General Hospital	Secondary Health Care Unit	45	15/11/2021	2021								0																	Yes	due to war
Amhara	E/Gojjam	D/Markos	Debre-Markos CSH	Tertiary Health Care Unit	45	15/11/2021	2021	54	31	23	13	54	54	0	0	13	0	9	3	0	10	0	0	0	0	11	8	1	1	1	1	No
Amhara	N/Gondar	Debark	Debark Hospital	Primary Health Care Unit	45	15/11/2021	2021	37	20	17	7	37	37	0	0	7	0	0	0	0	6	3	3	0	0	3	0	3	0	3	0	No
Amhara	North Shoa	D/Birhan	Debrebrihan CSH	Tertiary Health Care Unit	45	15/11/2021	2021	3	1	2	1	3	3	0	0	1	0	0	1	0	0	0	0	0	0	9	0	4	0	1	0	No		COVID 19 testing was not done unless it is very indicative due to burden of Hospital by war related crisis management
Amhara	W/Gojjam	Burie	Burie Hospital	Primary Health Care Unit	45	15/11/2021	2021	2	0	2	0	2	2	0	0	0	0	0	0	0	0	0	0	0	0	0	0	0	0	0	0	No
Amhara	S/wollo	Dessie	Dessie CSH	Tertiary Health Care Unit	45	15/11/2021	2021								0																	Yes	due to war
Afar			All sites except Abaala and Elidar	Primary Health Care Unit	45	15/11/022	2021	27	9	9	2				0																			War, IDP, connection problem
AA	Yeka	4	Minilek II Hospital	Tertiary Health Care Unit	46	22/11/2021	2021	251	134	117	6	319	187	132	0	10	1	1	1	0	0	12	12	0	0	20	0	4	1	4	0	No
AA	Kirkos	7	Zewditu Memorial Hospital	Secondary Health Care Unit	46	22/11/2021	2021	166	83	86	4	266	102	164	0	9	0	0	0	0	0	8	8	0	0	37	0	10	0	5	0	Yes	due to PCR VTM shortage for 3 days PCR test was interrupted.
AA	Arada	4	Ras Desta Damtew Memorial Hospital	Secondary Health Care Unit	46	22/11/2021	2021	22	8	14	5	318	155	163	0	6	0	1	0	0	0	0	0	0	0	0	0	0	0	0	0	No
AA	Arada	6	Yekatirt 12 Hospital	Tertiary Health Care Unit	46	22/11/2021	2021	69	35	26	8	393	193	200	0	8	0	7	1	0	2	0	0	0	0	22	4	6	1	6	1	No
AA	Akaki	1	Tirunesh Bejing Hospital	Secondary Health Care Unit	46	22/11/2021	2021	355	201	154	12	355	242	113	0	21	0	8	0	0	2	16	2	0	0	13	9	2	2	0	0	No
AA	Bole	14	Dil Fire Health Center	Primary Health Care Unit	46	22/11/2021	2021	60	21	39	3	65	65	0	0	3	0	0	0	0	0	0	0	0	0	3	0	0	0	0	0	No
Gambella	Gambella Town adm.	Gambella T. Admin.	Gambella Primary Hospital	Primary Health Care Unit	46	23/11/2021	2021	28	14	14	0	28	28	0	0	0	0	0	0	0	0	0	0	0	0	4	0	0	0	0	0
Gambella	Mejeng Zone	Godere	Metti Health Center	Primary Health Care Unit	46	23/11/2021	2021	33	16	18	3	33	33	0	0	3	0	0	0	0	5	3	2	0	0	0	0	0	0	0	0	Yes	Ag-RDT Supplies stockout,
Gambella	Gambella Town adm.	Gambella T. Admin.	Gambella General Hospital	Secondary Health Care Unit	46	23/11/2021	2021	6	3	3	0	6	6	0	0	0	0	0	0	0	0	0	0	0	0	0	0	3	0	2	0			Resistance of health worker suspected COVID 19 case linked to testing
Gambella	Mejeng Zone	Menegesh	Kumi Primary Hospital	Primary Health Care Unit	46	23/11/2021	2021	14	6	8	0	14	14	0	0	0	0	0	0	0	0	0	0	0	0	0	0	5	0	0	0			Shortage of refrigerator for proper cold chain supply management
Gambella	Agnewa Zone	Dimma	Dimma Health Center	Primary Health Care Unit	46	23/11/2021	2021	21	10	11	0	21	21	0	0	0	0	0	0	0	0	0	0	0	0	0	0	0	0	0	0	Yes	Ag RDT, lab personnel	shortage of RDT Ag test trained Lab technicial. Absenec of network and mobile data was still challenge. Ignorance of woreda office on COVID-19 vaccination and PHEM activities
Gambella	Agnewa Zone	Gog	Pinyudo Primary Hospital	Primary Health Care Unit	46	23/11/2021	2021	17	7	10	0	17	17	0	0	0	0	0	0	0	0	0	0	0	0	0	0	0	0	0	0
Gambella	Nure Zone	Lare	Lare Health Center (Nyingnang Primary Hospital)	Primary Health Care Unit	46	23/11/2021	2021	19	10	9	0	19	19	0	0	0	0	0	0	0	0	0	0	0	0	0	0	0	0	0	0	Yes	Lab personnel	shortage of Laboratory trained personel, complaine about payment, no logbook registration, no monthly reporting format
Oromia	Adama Town	Adama Town	AdamaHMC	Secondary Health Care Unit	46	23/11/2021	2021	164	93	71	8	176	170	6	0	8	0	6	0	0	6	12	12	0	0	15	5	7	1	7	1	No
Oromia	Adama Town	Adama Town	Biftu HC	Primary Health Care Unit	46	23/11/2021	2021	25	13	12	2	25	25	0	0	2	0	0	0	0	0	0	0	0	0	0	0	0	0	0	0	No
Oromia	Asela Town	Asela town	Asela H/C	Primary Health Care Unit	46	23/11/2021	2021	78	35	43	2	78	78	0	0	2	0	0	0	0	0	0	0	0	0	0	0	0	0	0	0	No
Oromia	Arsi	Lemu Bilbilo	Bokoji G/Hospital	Secondary Health Care Unit	46	23/11/2021	2021	16	9	7	2	17	17	0	0	2	0	0	0	0	1	1	1	0	0	14	1	0	0	0	0	No		Decreased patient fellow
Oromia	Bishoftu	Bishoftu	Kurkura HC	Primary Health Care Unit	46	23/11/2021	2021	61	25	36	6	61	48	13	0	6	0	1	0	0	0	0	0	0	0	37	1	4	0	4	0	No
Oromia	Jimma town	Jimma Town	Jimma HC	Primary Health Care Unit	46	23/11/2021	2021	18	13	5	2	18	18	0	0	2	0	0	0	0	0	0	0	0	0	0	0	0	0	0	0	No
Oromia	Jimma town	Jimma town	Shenen Gibe G/ hospital	Secondary Health Care Unit	46	23/11/2021	2021	31	20	11	1	34	34	0	0	1	0	1	0	0	1	3	3	0	0	8	1	0	0	2	0	No
Oromia	Shashamane Town	Shashamane Town	Melka Oda G/ Hospital	Secondary Health Care Unit	46	23/11/2021	2021	22	6	16	1	22	22	0	0	1	0	0	0	0	0	0	0	0	0	3	0	0	0	0	0	No
Oromia	North Shoa	Wachale	Muka Turi P/Hospital	Primary Health Care Unit	46	23/11/2021	2021	6	3	3	0	6	6	0	0	0	0	0	0	0	1	0	0	0	0	14	0	4	0	4	0	No		Decreased patient fellow
Somali	Korahey	kebridahar	Kebridahar hospital	Secondary Health Care Unit	46	24/11/2021	2021	9	4	5	0	9	9	0	0	0	0	0	0	0	0	0	0	0	0	0	0	0	0	0	0	Yes		transportation problem
Somali	Sitti	Aysha	Dewele HC	Primary Health Care Unit	46	24/11/2021	2021	6	4	2	0	6	6	0	0	0	0	0	0	0	0	0	0	0	1	0	0	0	0	0	0	No		hospital staff requesting covid-19 incentives.
Somali	Jarar	Degahbour	Degahbour Hospital	Secondary Health Care Unit	46	24/11/2021	2021	31	15	16	2	31	31	0	0	2	0	0	0	0	0	2	2	0	0	0	0	0	0	0	0	No		No adult ICU for severe and critical cases
Somali	Dollo	Warder	Warder Hospital	Primary Health Care Unit	46	24/11/2021	2021	0	0	0	0	0	0	0	0	0	0	0	0	0	0	0	0	0	0	0	0	0	0	0	0	No		shortage of community awareness about Covid-19 severity
Somali	Erer	Fik	Fik Hospital	Secondary Health Care Unit	46	24/11/2021	2021	23	9	14	2	23	23	0	0	2	0	1	0	0	0	7	7	0	0	0	0	0	0	1	0	No		low infection prevention and control
Somali	Liban	Dollo-Ado	Dollo-Ado Hospital	Primary Health Care Unit	46	24/11/2021	2021	24	13	11	0	24	24	0	0	1	0	0	0	0	0	0	0	0	0	0	0	0	0	0	0	No		Isolation center is not enough for patients.
Somali	Fafan	Jigjiga	Karamara Hospital	Secondary Health Care Unit	46	24/11/2021	2021	57	32	25	1	57	48	9	0	1	0	1	0	0	0	2	2	0	0	3	0	4	0	2	0	No		poor infection prevention control
Somali	Shabelle	Gode	Godey Hospital	Secondary Health Care Unit	46	24/11/2021	2021	9	2	7	0	9	9	0	0	0	0	0	0	0	0	0	0	0	0	0	0	0	0	0	0	No
Dire Dawa	Not appllicable	Dire Dawa Op. Woreda	Dilchora Hospital	Secondary Health Care Unit	46	22/11/2021	2021	89	42	47	10	201	201	0	0	10	0	2	2	0	6	66	66	0	0	28	3	6	1	6	0	No
Dire Dawa	Not appllicable	Sabian Op. Woreda	Sabian General Hospital	Secondary Health Care Unit	46	22/11/2021	2021	159	86	73	24	188	188	0	0	27	1	2	0	0	1	29	29	3	0	17	2	6	1	6	1	No
Dire Dawa	Not appllicable	Sabian Op. Woreda	Goro Health Center	Primary Health Care Unit	46	22/11/2021	2021	131	70	61	12	181	181	0	0	12	0	0	0	0	29	50	50	0	0	0	0	0	0	0	0	No
Dire Dawa	Not appllicable	Legahare Op. Woreda	Legahare Health Center	Primary Health Care Unit	46	22/11/2021	2021	130	47	83	5	157	157	0	0	5	0	0	0	0	10	18	16	0	1	0	0	0	0	0	0	No
Harari	Harari	Amirnur	Jugel Hosp	Secondary Health Care Unit	46	11/22/2021	2021	118	58	60	25	118	118	0	0	25	0	2	0	0	0	23	0	0	0	0	0	0	0	0	0	No
Harari	Harari	Jinela	Hiwot Fana Hosp	Tertiary Health Care Unit	46	11/22/2021	2021	167	90	77	12	167	167	0	0	12	0	8	2	0	9	0	0	0	0	52	10	6	5	6	2	No	4 MV not functional
Harari	Harari	Amirnur	Amirnure HC	Primary Health Care Unit	46	11/22/2021	2021	47	26	21	4	47	47	0	0	4	0	0	0	0	0	0	0	0	0	2	0	0	0	0	0	No
Harari	Harari	Hakim	Arategna HC	Primary Health Care Unit	46	11/22/2021	2021	43	19	24	1	43	43	0	0	1	0	0	0	0	3	2	0	0	0	0	0	0	0	0	0	No
SNNPR	Gamo	Arbaminch town	Arbaminch General Hospital	Secondary Health Care Unit	46	22/11/2021	2021	36	16	20	0	36	36	0	0	0	0	0	0	0	0	0	0	0	0	9	0	1	0	1	0	No		155
SNNPR	Gedeo	Dilla Town	Dilla University RH	Tertiary Health Care Unit	46	22/11/2021	2021	54	32	22	0	54	54	0	0	0	0	0	0	0	1	4	2	0	0	18	1	3	0	2	0	No		247
SNNPR	Bench Sheko	Mizan Aman Town	Mizan Teppi UniversityHospital	Tertiary Health Care Unit	46	22/11/2021	2021	40	19	21	0	40	40	0	0	0	0	0	0	0	0	0	0	0	0	9	0	1	0	1	0	No		171
SNNPR	Silte	Worabe Town	Worabe comprehensive Hospital	Tertiary Health Care Unit	46	22/11/2021	2021	76	35	41	5	76	76	0	0	5	1	3	1	0	1	11	4	0	0	7	3	4	3	2	2	No		356
SNNPR	Wolayta	Sodo Town	Wolayita Sodo University Hospital	Tertiary Health Care Unit	46	22/11/2021	2021	14	5	9	1	14	0	14	0	1	0	0	0	0	0	2	1	0	0	8	2	2	1	4	0	No
SNNPR	Gurage	Butajira Town	Butajira Hospital	Secondary Health Care Unit	46	22/11/2021	2021	30	9	21	0	30	30	0	0	0	0	0	0	0	0	0	0	0	0	6	0	2	0	2	0			130
B-Gumuz	Assosa	Assosa	Assosa G/hospital	Secondary Health Care Unit	46	24/11/2021	2021	29	16	13	7	29	29	0	0	7	0	0	0	0	0	7	7	2	0	17	15	2	2	1	1	Yes	RDT stouked-out	The PCR is not started
B-Gumuz	Metekel	Pawi	Pawi G/hospital	Secondary Health Care Unit	46	24/11/2021	2021	28	10	18	9	28	28	0	0	9	0	3	0	0	0	3	3	0	0	3	2	6	2	1	0	No	No	Low suspected identification
B-Gumuz	Assosa	Menga	Menga P/hospital	Primary Health Care Unit	46	24/11/2021	2021	15	8	7	1	15	15	0	0	1	0	0	0	0	0	0	0	0	0	0	0	0	0	0	0	No	No	Inadequate trained HWs and security problem
B-Gumuz	Assosa	Assosa	Assosa T.health centre	Primary Health Care Unit	46	24/11/2021	2021	31	11	20	0	31	31	0	0	0	0	0	0	0	0	0	0	0	0	0	0	0	0	0	0	No	No	inadequate human power in the laboratory to dedicate for COVID testing and community surveillance
B-Gumuz	Metekel	Mandura	Gelgele Belese HC	Primary Health Care Unit	46	24/11/2021	2021								0																			Officer Resigned
B-Gumuz	Assosa	Bambasi	Bambasi Health Centre	Primary Health Care Unit	46	24/11/2021	2021	51	29	22	2	51	51	0	0	2	0	0	0	0	0	0	0	0	0	0	0	0	0	0	0	No	No	No mobile data (internet)
B-Gumuz	Metekel	Manbuk	Mankushi Health centre	Primary Health Care Unit	46	24/11/2021	2021	2	1	1	0	2	2	0	0	0	0	0	0	0	0	0	0	0	0	0	0	0	0	0	0	No	No
Sidama	NA	Hawasa city Adm.	Hawasa CSH	Tertiary Health Care Unit	46	22/11/021	2021	37	20	17	2	37	0	37	0	2	0	1	0	0	1	0	0	0	0	11	1	6	1	6	0	No
Sidama	NA	Hawasa city Adm.	Adare general hospital	Secondary Health Care Unit	46	22/11/021	2021	75	36	39	2	75	75	0	0	2	0	0	0	0	0	0		0	0	0	0	0	0	0	0	No
Sidama	NA	Dale Woreda	Yirgalem general hospital	Secondary Health Care Unit	46	22/11/021	2021	8	5	3	1	8	8	0	0	1	0	0	0	0	0	0	0	0	0	7	0	3	0	1	0	No
Sidama	NA	Bona	Bona general hospital	Secondary Health Care Unit	46	22/11/021	2021	14	7	7	1	14	14	0	0	1	0	1	0	0	0	0	0	0	0	0	0	0	0	0	0	No
Amhara	Awi	injibara	Injibara General hospital	Secondary Health Care Unit	46	22/11/2021	2021	27	16	11	3	27	27	0	0	3	0	1	0	0	0	0	0	0	0	3	1	6	3	3	3	No
Amhara	C/Gondar	Gondar Zuria	maksegnit Health Center	Primary Health Care Unit	46	22/11/2021	2021	7	5	2	0	7	7	0	0	0	0	0	0	0	0	0	0	0	0	0	0	0	0	0	0	No
Amhara	S/Wollo	Dessie	Borumeda General Hospital	Secondary Health Care Unit	46	22/11/2021	2021								0																	Yes	due to war
Amhara	E/Gojjam	D/Markos	Debre-Markos CSH	Tertiary Health Care Unit	46	22/11/2021	2021	63	31	32	14	63	63	0	0	14	0	11	1	0	6	0	0	0	0	11	11	1	1	1	1	No
Amhara	N/Gondar	Debark	Debark Hospital	Primary Health Care Unit	46	22/11/2021	2021	62	39	11	6	51	51	0	0	6	0	0	0	0	3	1	1	0	0	4	0	3	0	3	0	No		COVID 19 suspected cases refusal to test
Amhara	North Shoa	D/Birhan	Debrebrihan CSH	Tertiary Health Care Unit	46	22/11/2021	2021	2	0	2	0	2	2	0	0	0	0	0	0	0	0	0	0	0	0	9	0	4	0	1	0	No		COVID 19 testing was done when very indicative due to war related crisis mgt
Amhara	W/Gojjam	Burie	Burie Hospital	Primary Health Care Unit	46	22/11/2021	2021	9	7	2	4	9	9	0	0	4	0	0	0	0	0	0	0	0	0	0	0	0	0	0	0	No
Amhara	S/Wollo	Dessie	Dessie CSH	Tertiary Health Care Unit	46	22/11/2021	2021								0																	Yes	due to war
Afar			only 3 sites	Primary Health Care Unit	46	15/11/022	2021	18	4	6	2				0																			War, IDP, connection problem
AA	Yeka	4	Minilek II Hospital	Tertiary Health Care Unit	47	29/11/2021	2021	178	92	86	4	286	150	136	0	5	0	1	1	0	0	8	8	0	0	20	0	4	0	4	0	No
AA	Kirkos	7	Zewditu Memorial Hospital	Secondary Health Care Unit	47	29/11/2021	2021	133	65	68	2	220	102	118	0	4	0	0	0	0	0	5	5	0	0	37	0	10	0	5	0	No
AA	Arada	4	Ras Desta Damtew Memorial Hospital	Secondary Health Care Unit	47	29/11/2021	2021	29	12	17	2	262	169	93	0	6	0	0	0	0	0	0	0	0	0	0	0	0	0	0	0	Yes	PCR VTM shortage on Wednesday
AA	Arada	6	Yekatirt 12 Hospital	Tertiary Health Care Unit	47	29/11/2021	2021	76	36	40	2	409	201	208	0	2	0	1	0	0	1	0	0	0	0	22	5	6	2	6	2	No
AA	Akaki	1	Tirunesh Bejing Hospital	Secondary Health Care Unit	47	29/11/2021	2021	417	229	188	7	417	295	122	0	9	1	5	1	0	3	13	6	0	0	13	7	2	2	0	0	No
AA	Bole	14	Dil Fire Health Center	Primary Health Care Unit	47	29/11/2021	2021	48	13	35	2	48	48	0	0	2	0	0	0	0	0	0	0	0	0	3	0	0	0	0	0	No
Gambella	Gambella Town adm.	Gambella T. Admin.	Gambella Primary Hospital	Primary Health Care Unit	47	30/11/2021	2021	52	31	21	1	52	52	0	0	1	0	0	0	0	0	0	0	0	0	4	0	0	0	0	0
Gambella	Mejeng Zone	Godere	Metti Health Center	Primary Health Care Unit	47	30/11/2021	2021	41	28	13	2	41	41	0	0	2	0	0	0	0	0	2	0	0	0	0	0	0	0	0	0	Yes
Gambella	Gambella Town adm.	Gambella T. Admin.	Gambella General Hospital	Secondary Health Care Unit	47	30/11/2021	2021	21	16	5	0	21	21	0	0	0	0	0	0	0	0	0	0	0	0	0	0	3	0	2	0
Gambella	Mejeng Zone	Menegesh	Kumi Primary Hospital	Primary Health Care Unit	47	30/11/2021	2021	11	6	5	0	11	11	0	0	0	0	0	0	0	0	0	0	0	0	0	0	5	0	0	0
Gambella	Agnewa Zone	Dimma	Dimma Health Center	Primary Health Care Unit	47	30/11/2021	2021	18	11	7	0	18	18	0	0	0	0	0	0	0	0	0	0	0	0	0	0	0	0	0	0	Yes	Ag RDT, lab personnel	shortage of RDT Ag test and trained Lab technicial. Absenec of network and mobile data was still challenge. Ignorance of woreda office on COVID-19 vaccination and PHEM activities
Gambella	Agnewa Zone	Gog	Pinyudo Primary Hospital	Primary Health Care Unit	47	30/11/2021	2021	24	9	15	0	24	24	0	0	0	0	0	0	0	0	0	0	0	0	0	0	0	0	0	0
Gambella	Nure Zone	Lare	Lare Health Center	Primary Health Care Unit	47	30/11/2021	2021	24	15	9	0	24	24	0	0	0	0	0	0	0	0	0	0	0	0	0	0	0	0	0	0	Yes
Oromia	Adama Town	Adama Town	AdamaHMC	Secondary Health Care Unit	47	30/11/2021	2021	162	97	65	9	174	174	0	0	9	1	7	3	0	5	12	12	0	0	15	6	7	1	7	1	No
Oromia	Adama Town	Adama Town	Biftu HC	Primary Health Care Unit	47	30/11/2021	2021	29	12	17	3	29	29	0	0	3	0	0	0	0	0	0	0	0	0	0	0	0	0	0	0	No
Oromia	Asela Town	Asela town	Asela H/C	Primary Health Care Unit	47	30/11/2021	2021	105	34	71	8	105	105	0	0	8	0	0	0	0	0	0	0	0	0	0	0	0	0	0	0	No
Oromia	Arsi	Lemu Bilbilo	Bokoji G/Hospital	Secondary Health Care Unit	47	30/11/2021	2021	27	13	14	1	28	28	0	0	1	0	0	0	0	1	1	1	0	0	14	0	0	0	0	0	No		Decreased patient fellow
Oromia	Bishoftu	Bishoftu	Kurkura HC	Primary Health Care Unit	47	30/11/2021	2021	280	131	149	2	280	264	16	0	2	0	1	0	0	15	0	0	0	0	0	0	0	0	0	0	No
Oromia	Jimma town	Jimma Town	Jimma HC	Primary Health Care Unit	47	30/11/2021	2021	15	10	5	1	15	15	0	0	1	0	0	0	0	0	0	0	0	0	0	0	0	0	0	0	No
Oromia	Jimma town	Jimma town	Shenen Gibe G/ hospital	Secondary Health Care Unit	47	30/11/2021	2021	36	21	15	4	41	41	0	0	4	0	0	0	0	3	5	5	0	0	8	0	0	0	2	0	No
Oromia	Shashamane Town	Shashamane Town	Melka Oda G/ Hospital	Secondary Health Care Unit	47	30/11/2021	2021	33	15	18	0	33	33	0	0	0	0	0	0	0	0	0	0	0	0	3	0	0	0	0	0	No
Oromia	North Shoa	Wachale	Muka Turi P/Hospital	Primary Health Care Unit	47	30/11/2021	2021	24	15	9	3	24	24	0	0	3	0	1	0	0	0	0	0	0	0	18	1	6	0	4	0	No		poor health care seeking behaviour among the commuity
Somali	Korahey	kebridahar	Kebridahar hospital	Secondary Health Care Unit	47	1/12/2021	2021	6	4	2	0	6	6	0	0	0	0	0	0	0	0	0	0	0	0	0	0	0	0	0	0	Yes		transportation problem
Somali	Sitti	Aysha	Dewele HC	Primary Health Care Unit	47	1/12/2021	2021	10	7	3	0	10	10	0	0	0	0	0	0	0	0	0	0	0	1	0	0	0	0	0	0	No		hospital staff requesting covid-19 incentives.
Somali	Jarar	Degahbour	Degahbour Hospital	Secondary Health Care Unit	47	1/12/2021	2021	18	10	8	5	18	18	0	0	5	0	1	0	0	0	3	3	1	0	0	0	0	0	0	0	No		No adult ICU for severe and critical cases
Somali	Dollo	Warder	Warder Hospital	Primary Health Care Unit	47	1/12/2021	2021	13	8	5	0	13	13	0	0	0	0	0	0	0	0	0	0	0	0	0	0	0	0	0	0	No		shortage of community awareness about Covid-19 severity
Somali	Erer	Fik	Fik Hospital	Secondary Health Care Unit	47	1/12/2021	2021	17	10	7	1	17	17	0	0	1	0	1	0	0	0	4	4	0	0	0	0	0	0	1	0	No		low infection prevention and control
Somali	Liban	Dollo-Ado	Dollo-Ado Hospital	Primary Health Care Unit	47	1/12/2021	2021	18	9	9	0	18	18	0	0	0	0	0	0	0	0	0	0	0	0	0	0	0	0	0	0	No		Isolation center is not enough for patients.
Somali	Fafan	Jigjiga	Karamara Hospital	Secondary Health Care Unit	47	1/12/2021	2021	53	37	16	3	53	49	4	0	3	0	2	0	0	0	10	10	0	0	3	0	4	0	2	0	No		poor infection prevention control
Somali	Shabelle	Gode	Godey Hospital	Secondary Health Care Unit	47	1/12/2021	2021	12	7	5	0	12	12	0	0	0	0	0	0	0	0	0	0	0	0	0	0	0	0	0	0	No
Dire Dawa	Not appllicable	Dire Dawa Op. Woreda	Dilchora Hospital	Secondary Health Care Unit	47	29/11/2021	2021	112	58	54	5	243	234	9	0	6	0	1	0	0	8	65	65	0	0	28	2	6	1	6	0	No
Dire Dawa	Not appllicable	Sabian Op. Woreda	Sabian General Hospital	Secondary Health Care Unit	47	29/11/2021	2021	617	565	52	76	623	623	0	0	79	2	1	1	0	0	6	6	3	0	17	3	6	1	6	1	No
Dire Dawa	Not appllicable	Sabian Op. Woreda	Goro Health Center	Primary Health Care Unit	47	29/11/2021	2021	269	189	80	11	296	296	0	0	11	0	0	0	0	14	32	27	0	2	0	0	0	0	0	0	No
Dire Dawa	Not appllicable	Legahare Op. Woreda	Legahare Health Center	Primary Health Care Unit	47	29/11/2021	2021	181	116	65	3	188	188	0	0	3	0	0	0	0	4	7	7	0	1	0	0	0	0	0	0	No
Harari	Harari	Amirnur	Jugel Hosp	Secondary Health Care Unit	47	11/29/2021	2021	53	26	27	6	53	53	0	0	6	0	0	0	0	0	0	0	0	0	0	0	0	0	0	0	No
Harari	Harari	Jinela	Hiwot Fana Hosp	Tertiary Health Care Unit	47	11/29/2021	2021	122	52	70	5	122	122	0	0	5	0	12	2	0	10	0	0	0	0	52	6	6	4	6	2	No	4 MV not functional
Harari	Harari	Amirnur	Amirnure HC	Primary Health Care Unit	47	11/29/2021	2021	541	531	10	13	541	541	0	0	13	0	0	0	0	0	0	0	0	1	0	0	0	0	0	0	No
Harari	Harari	Hakim	Arategna HC	Primary Health Care Unit	47	11/29/2021	2021	35	17	18	7	35	35	0	0	7	0	0	0	0	2	6	0	0	0	0	0	0	0	0	0	No
SNNPR	Gamo	Arbaminch town	Arbaminch General Hospital	Secondary Health Care Unit	47	29/11/2021	2021	21	9	12	0	21	21	0	0	0	0	0	0	0	0	0	0	0	0	9	0	1	0	1	0	No
SNNPR	Gedeo	Dilla Town	Dilla University RH	Tertiary Health Care Unit	47	29/11/2021	2021	33	19	14	1	33	33	0	0	1	0	1	0	0	1	4	0	0	0	18	0	3	1	2	0	No
SNNPR	Bench Sheko	Mizan Aman Town	Mizan Teppi UniversityHospital	Tertiary Health Care Unit	47	29/11/2021	2021	22	13	9	0	22	22	0	0	0	0	0	0	0	0	0	0	0	0	9	0	1	0	1	0	No
SNNPR	Silte	Worabe Town	Worabe comprehensive Hospital	Tertiary Health Care Unit	47	29/11/2021	2021	73	43	30	0	73	73	0	0	0	0	2	2	0	1	9	4	0	0	7	3	4	2	2	2	No
SNNPR	Wolayta	Sodo Town	Wolayita Sodo University Hospital	Tertiary Health Care Unit	47	29/11/2021	2021	21	13	8	0	21	0	21	0	0	0	0	0	0	0	4	2	0	0	8	3	2	1	4	1	No
SNNPR	Gurage	Butajira Town	Butajira Hospital	Secondary Health Care Unit	47	29/11/2021	2021	24	15	9	5	24	24	0	0	5		0	0	0	0	0	0	0	0	6	0	2	0	2	0
B-Gumuz	Assosa	Assosa	Assosa G/hospital	Secondary Health Care Unit	47	1/12/2021	2021	31	15	16	5	31	31		0	5	0	0	0	0	0	9	9	0	0	17	15	2	2	1	1	Yes	RDT stouked-out	The PCR is not started
B-Gumuz	Metekel	Pawi	Pawi G/hospital	Secondary Health Care Unit	47	1/12/2021	2021	33	15	18	6	33	33	0	0	6	0	1	0	0	5	27	27	1	0	3	2	1	0	1	0	No	No	Low suspected identification
B-Gumuz	Assosa	Menga	Menga P/hospital	Primary Health Care Unit	47	1/12/2021	2021	42	28	14	0	42	42	0	0	0	0	0	0	0	0	0	0	0	0	0	0	0	0	0	0	No	No	Inadequate trained HWs and security problem
B-Gumuz	Assosa	Assosa	Assosa T.health centre	Primary Health Care Unit	47	1/12/2021	2021	20	7	13	0	20	20	0	0	0	0	0	0	0	6	0	0	0	0	0	0	0	0	0	0	No	No	Officer Resigned
B-Gumuz	Metekel	Mandura	Gelgele Belese HC	Primary Health Care Unit	47	1/12/2021	2021								0
B-Gumuz	Assosa	Bambasi	Bambasi Health Centre	Primary Health Care Unit	47	1/12/2021	2021	10	7	3	0	10	10	0	0	0	0	0	0	0	0	0	0	0	0	0	0	0	0	0	0	No	No
B-Gumuz	Metekel	Manbuk	Mankushi Health centre	Primary Health Care Unit	47	1/12/2021	2021	3	2	1	0	3	3	0	0	0	0	0	0	0	0	0	0	0	0	0	0	0	0	0	0	No	No	Low Ag-RDT testing
Sidama	NA	Hawasa city Adm.	Hawasa CSH	Tertiary Health Care Unit	47	29/11/021	2021	47	26	21	1	47	0	47	0	1	0	4	1	0	0	0	0	0	0	11	4	6	1	6	1	No
Sidama	NA	Hawasa city Adm.	Adare general hospital	Secondary Health Care Unit	47	29/11/021	2021	76	35	41	4	76	76	0	0	4	0	1	0	0	0	0		0	0	0	0	0	0	0	0	No
Sidama	NA	Dale Woreda	Yirgalem general hospital	Secondary Health Care Unit	47	29/11/021	2021	23	16	7	2	23	23	0	0	2	0	0	0	0	0	0	0	0	0	7	0	3	0	1	0	No
Sidama	NA	Bona	Bona general hospital	Secondary Health Care Unit	47	29/11/021	2021	21	8	13	1	21	21	0	0	1	0	1	0	0	0	0	0	0	0	4	0	1	0	1	0	No
Amhara	Awi	injibara	Injibara General hospital	Secondary Health Care Unit	47	29/11/2021	2021								0
Amhara	C/Gondar	Gondar Zuria	maksegnit Health Center	Primary Health Care Unit	47	29/11/2021	2021	0	0	0	0	0	0	0	0	0	0	0	0	0	0	0	0	0	0	0	0	0	0	0	0	Yes	Supplies stockout
Amhara	Bahirdar city	Bahir Dar	Tibebe Gion CSH	Tertiary Health Care Unit	47	29/11/2021	2021	87	56	31	20	91	91	0	0	20	1	12	0	0	1	4	4	0	5	78	7	8	5	4	1	No
Amhara	E/Gojjam	D/Markos	Debre-Markos CSH	Tertiary Health Care Unit	47	29/11/2021	2021	53	30	23	9	53	53	0	0	9	0	11	1	0	5	0	0	0	0	11	11	1	1	1	1	No
Amhara	N/Gondar	Debark	Debark Hospital	Primary Health Care Unit	47	29/11/2021	2021	31	18	13	3	31	31	0	0	3	0	0	0	0	4	0	0	0	0	4	0	3	0	3	0	No
Amhara	North Shoa	D/Birhan	Debrebrihan CSH	Tertiary Health Care Unit	47	29/11/2021	2021	1	1	0	0	1	1	0	0	0	0	0	0	0	0	0			0	9	0	4	0	1	0	Yes	HCWs shift for war crisis Mnx
Amhara	W/Gojjam	Burie	Burie Hospital	Primary Health Care Unit	47	29/11/2021	2021	6	2	4	0	6	6	0	0	0	0	0	0	0	0	0	0	0	0	0	0	0	0	0	0	No		Decreased patient flow in the hospital
Amhara	S/Wollo	Dessie	Dessie CSH	Tertiary Health Care Unit	47	29/11/2021	2021								0
Afar			only three sites out of six	Primary Health Care Unit	47	1/12/2021	2021	21	7	7	1				0																			War, IDP, connection problem
AA	Yeka	4	Minilek II Hospital	Tertiary Health Care Unit	48	6/12/2021	2021	196	92	104	2	297	161	136	0	7	0	0	0	0	0	18	9	0	0	20	0	4	0	4	0	No
AA	Kirkos	7	Zewditu Memorial Hospital	Secondary Health Care Unit	48	6/12/2021	2021	145	49	96	5	207	66	141	0	6	0	0	0	0	0	8	8	0	0	37	0	10	0	5	0	No
AA	Arada	4	Ras Desta Damtew Memorial Hospital	Secondary Health Care Unit	48	6/12/2021	2021	36	22	14	0	278	152	126	0	1	0	0	0	0	0	0	0	0	0	0	0	0	0	0	0	No
AA	Arada	6	Yekatirt 12 Hospital	Tertiary Health Care Unit	48	6/12/2021	2021	57	32	25	4	394	194	200	0	4	0	4	2	0	2	0	0	0	0	22	6	6	0	6	0	No
AA	Akaki	1	Tirunesh Bejing Hospital	Secondary Health Care Unit	48	6/12/2021	2021	267	137	130	5	289	220	69	0	10	0	2	1	0	3	6	0	0	0	13	6	2	2	0	0	No
AA	Bole	14	Dil Fire Health Center	Primary Health Care Unit	48	6/12/2021	2021	33	16	17	0	33	33	0	0	0	0	0	0	0	0	0	0	0	0	3	0	0	0	0	0	No
Gambella	Gambella Town adm.	Gambella T. Admin.	Gambella Primary Hospital	Primary Health Care Unit	48	7/12/2021	2021	36	20	16	2	36	36	0	0	2	0	0	0	0	0	1	0	0	0	4	0	0	0	0	0	No
Gambella	Mejeng Zone	Godere	Metti Health Center	Primary Health Care Unit	48	7/12/2021	2021	36	13	23	0	36	36	0	0	0	0	0	0	0	2	0	0	0	0	0	0	0	0	0	0	Yes
Gambella	Gambella Town adm.	Gambella T. Admin.	Gambella General Hospital	Secondary Health Care Unit	48	7/12/2021	2021	6	4	2	0	6	6	0	0	0	0	0	0	0	0	0	0	0	0	0	0	3	0	2	0	No
Gambella	Mejeng Zone	Menegesh	Kumi Primary Hospital	Primary Health Care Unit	48	7/12/2021	2021	13	6	7	0	13	13	0	0	0	0	0	0	0	0	0	0	0	0	0	0	5	0	0	0	No
Gambella	Agnewa Zone	Dimma	Dimma Health Center	Primary Health Care Unit	48	7/12/2021	2021	19	9	10	0	19	19	0	0	0	0	0	0	0	0	0	0	0	0	0	0	0	0	0	0	Yes		Still unsolved challenge was shortage of tarined laboratory techninician on RDT -Ag test. Absenece of network and mobile data was still challenge.
Gambella	Agnewa Zone	Gog	Pinyudo Primary Hospital	Primary Health Care Unit	48	7/12/2021	2021	14	9	5	0	14	14	0	0	0	0	0	0	0	0	0	0	0	0	0	0	0	0	0	0	No
Gambella	Nure Zone	Lare	Lare Health Center	Primary Health Care Unit	48	7/12/2021	2021	50	31	19	0	50	50	0	0	0	0	0	0	0	0	0	0	0	0	0	0	0	0	0	0	Yes
Oromia	Adama Town	Adama Town	AdamaHMC	Secondary Health Care Unit	48	7/12/2021	2021	198	99	99	5	218	218	0	0	5	1	7	2	0	6	20	20	0	0	15	5	7	2	7	2	No
Oromia	Adama Town	Adama Town	Biftu HC	Primary Health Care Unit	48	7/12/2021	2021	25	12	13	1	25	25	0	0	1	0	0	0	0	0	0	0	0	0	0	0	0	0	0	0	No
Oromia	Asela Town	Asela town	Asela H/C	Primary Health Care Unit	48	7/12/2021	2021	90	25	65	4	90	90	0	0	4	0	0	0	0	0	0	0	0	0	0	0	0	0	0	0	No
Oromia	Arsi	Lemu Bilbilo	Bokoji G/Hospital	Secondary Health Care Unit	48	7/12/2021	2021	17	10	8	0	18	18	0	0	0	0	0	0	0	0	1	1	0	0	14	0	0		0		No		patient followup decrease
Oromia	Bishoftu	Bishoftu	Kurkura HC	Primary Health Care Unit	48	7/12/2021	2021	153	65	88	2	153	134	19	0	2	0	1	0	0	3	0	0	0	0	0	0	0	0	0	0	No
Oromia	Jimma town	Jimma Town	Jimma HC	Primary Health Care Unit	48	7/12/2021	2021	8	5	3	0	8	8	0	0	0	0	0	0	0	0	0	0	0	0	0	0	0	0	0	0	No
Oromia	Jimma town	Jimma town	Shenen Gibe G/ hospital	Secondary Health Care Unit	48	7/12/2021	2021	19	7	12	2	21	21	0	0	2	0	0	0	0	1	2	2	0	0	8	0	0	0	2	0	No
Oromia	Shashamane Town	Shashamane Town	Melka Oda G/ Hospital	Secondary Health Care Unit	48	7/12/2021	2021	29	11	18	0	29	29		0	0	0	0	0	0	0	0	0	0	0	3	0	0	0	0	0	No
Oromia	North Shoa	Wachale	Muka Turi P/Hospital	Primary Health Care Unit	48	7/12/2021	2021	28	14	14	1	28	28	0	0	1	0	0	0	0	0	0	0	0	0	18	0	6	0	4	0	No
Somali	Korahey	kebridahar	Kebridahar hospital	Secondary Health Care Unit	48	8/12/2021	2021	19	10	9	0	19	19	0	0	0	0	0	0	0	0	0	0	0	0	0	0	0	0	0	0	Yes		Lack of N-95 for lab technician
Somali	Sitti	Aysha	Dewele HC	Primary Health Care Unit	48	8/12/2021	2021	13	7	6	0	13	13	0	0	0	0	0	0	0	0	0	0	0	1	0	0	0	0	0	0	No		transportation problem
Somali	Jarar	Degahbour	Degahbour Hospital	Secondary Health Care Unit	48	8/12/2021	2021	53	25	28	4	53	53	0	0	4	0	2	0	0	1	24	24	1	0	0	0	0	0	0	0	No		some Pts are refusing to test covid-19
Somali	Dollo	Warder	Warder Hospital	Primary Health Care Unit	48	8/12/2021	2021	15	10	5	0	15	15	0	0	0	0	0	0	0	0	0	0	0	0	0	0	0	0	0	0	No		There is no adult ICU for severe and critical cases.
Somali	Erer	Fik	Fik Hospital	Secondary Health Care Unit	48	8/12/2021	2021	8	4	4	0	8	8	0	0	0	0	0	0	0	0	0	0	0	0	0	0	0	0	1	0	No		shortage of community awareness about Covid-19 severity
Somali	Liban	Dollo-Ado	Dollo-Ado Hospital	Primary Health Care Unit	48	8/12/2021	2021	8	5	3	0	8	8	0	0	0	0	0	0	0	0	0	0	0	0	0	0	0	0	0	0	No		No separated isolation center( the same entry & exit door)
Somali	Fafan	Jigjiga	Karamara Hospital	Secondary Health Care Unit	48	8/12/2021	2021	59	38	21	0	59	59	0	0	0	0	0	0	0	0	0	0	0	0	3	0	4	0	2	0	No		Isolation center is not enough for patients.
Somali	Shabelle	Gode	Godey Hospital	Secondary Health Care Unit	48	8/12/2021	2021	9	7	2	0	9	9	0	0	0	0	0	0	0	0	0	0	0	0	0	0	0	0	0	0	No
Dire Dawa	Not appllicable	Dire Dawa Op. Woreda	Dilchora Hospital	Secondary Health Care Unit	48	6/12/2021	2021	68	37	31	2	186	185	1	0	2	0	2	0	0	6	5	5	0	0	28	2	6	1	6	1	No
Dire Dawa	Not appllicable	Sabian Op. Woreda	Sabian General Hospital	Secondary Health Care Unit	48	6/12/2021	2021	685	624	61	25	685	685	0	0	25	0	1	0	0	1	2	2	0	0	17	3	6	1	6	1	No
Dire Dawa	Not appllicable	Sabian Op. Woreda	Goro Health Center	Primary Health Care Unit	48	6/12/2021	2021	125	71	54	7	142	142	0	0	11	0	0	0	0	18	23	17	0	0	0	0	0	0	0	0	No
Dire Dawa	Not appllicable	Legahare Op. Woreda	Legahare Health Center	Primary Health Care Unit	48	6/12/2021	2021	113	57	56	3	117	117	0	0	3	0	0	0	0	4	4	4	0	1	0	0	0	0	0	0	No
Harari	Harari	Amirnur	Jugel Hosp	Secondary Health Care Unit	48	12/6/2021	2021	67	33	34	5	71	71	0	0	5	0	0	0	0	0	4	4	0	0	0	0	0	0	0	0	No
Harari	Harari	Jinela	Hiwot Fana Hosp	Tertiary Health Care Unit	48	12/6/2021	2021	204	101	103	1	204	204	0	0	1	0	10	4	0	14	0	0	0	0	52	4	6	4	2	2	No		4 MV not functional
Harari	Harari	Amirnur	Amirnure HC	Primary Health Care Unit	48	12/6/2021	2021	27	22	5	0	27	27	0	0	0	0	0	0	0	0	0	0	0	0	0	0	0	0	0	0	No
Harari	Harari	Hakim	Arategna HC	Primary Health Care Unit	48	12/6/2021	2021	26	9	17	1	26	26	0	0	1	0	0	0	0	0	0	0	0	0	0	0	0	0	0	0	No
SNNPR	Gamo	Arbaminch town	Arbaminch General Hospital	Secondary Health Care Unit	48	6/12/2021	2021	25	11	14	0	25	25	0	0	0	0	0	0	0	0	0	0	0	0	9	0	1	0	1	0	No
SNNPR	Gedeo	Dilla Town	Dilla University RH	Tertiary Health Care Unit	48	6/12/2021	2021	19	9	10	0	19	19	0	0	0	0	0	0	0	0	0	0	0	0	18	0	3	1	2	0	No
SNNPR	Bench Sheko	Mizan Aman Town	Mizan Teppi UniversityHospital	Tertiary Health Care Unit	48	6/12/2021	2021	31	19	12	0	31	31	0	0	0	0	0	0	0	0	0	0	0	0	9	0	1	0	1	0	No
SNNPR	Silte	Worabe Town	Worabe comprehensive Hospital	Tertiary Health Care Unit	48	6/12/2021	2021	65	32	33	3	65	65	0	0	3	0	1	1	0	2	12	3	0	0	7	3	4	2	2	2	No
SNNPR	Wolayta	Sodo Town	Wolayita Sodo University Hospital	Tertiary Health Care Unit	48	6/12/2021	2021	37	26	11	0	37	37	0	0	0	0	0	0	0	0	8	3	0	0	8	4	2	1	4	1	No
SNNPR	Gurage	Butajira Town	Butajira Hospital	Secondary Health Care Unit	48	6/12/2021	2021	11	6	5	0	0	11	0	11	0	0	0	0	0	0	0	0	0	0	6	0	2	0	2	0	No
B-Gumuz	Assosa	Assosa	Assosa G/hospital	Secondary Health Care Unit	48	8/12/2021	2021	20	9	11	3	20	20		0	3	0	0	0	0	0	8	8	0	0	16	16	2	2	2	0	No	RDT stouked-out	The PCR is not started
B-Gumuz	Metekel	Pawi	Pawi G/hospital	Secondary Health Care Unit	48	8/12/2021	2021	10	5	5	2	10	10	0	0	2	0	0	0	0	2	4	4	0	0	4	0	0	0	1	0	No	No	Low suspected identification
B-Gumuz	Assosa	Menga	Menga P/hospital	Primary Health Care Unit	48	8/12/2021	2021	22	12	10	0	22	22	0	0	0	0	0	0	0	0	0	0	0	0	0	0	0	0	0	0	No	No	Inadequate trained HWs and security problem
B-Gumuz	Assosa	Assosa	Assosa T.health centre	Primary Health Care Unit	48	8/12/2021	2021	9	9	0	0	9	9	0	0	0	0	0	0	0	0	0	0	0	0	0	0	0	0	0	0	No
B-Gumuz	Metekel	Mandura	Gelgele Belese HC	Primary Health Care Unit	48	8/12/2021	2021								0
B-Gumuz	Assosa	Bambasi	Bambasi Health Centre	Primary Health Care Unit	48	8/12/2021	2021	26	19	7	1	26	26	0	0	1	0	0	0	0	0	0	0	0	0	0	0	0	0	0	0	No	No
B-Gumuz	Metekel	Manbuk	Mankushi Health centre	Primary Health Care Unit	48	8/12/2021	2021	5	4	1	0	5	5	0	0	0	0	0	0	0	0	0	0	0	0	0	0	0	0	0	0	No	No
Sidama	NA	Hawasa city Adm.	Hawasa CSH	Tertiary Health Care Unit	48	8/12/021	2021	41	21	20	0	41	0	41	0	0	0	0	1	0	3	0	0	0	0	11	0	6	0	6	0	No
Sidama	NA	Hawasa city Adm.	Adare general hospital	Secondary Health Care Unit	48	8/12/021	2021	74	28	46	2	74	74	0	0	2	0	0	0	0	0	0		0	0	0	0	0	0	0	0	No
Sidama	NA	Dale Woreda	Yirgalem general hospital	Secondary Health Care Unit	48	8/12/021	2021	5	2	3	0	5	5	0	0	2	0	0	0	0	0	0	0	0	0	7	0	3	0	1	0	No
Sidama	NA	Bona	Bona general hospital	Secondary Health Care Unit	48	8/12/021	2021	8	6	2	0	8	8	0	0	0	0	0	0	0	0	0	0	0	0	4	0	1	0	1	0	No
Amhara	Awi	injibara	Injibara General hospital	Secondary Health Care Unit	48	6/12/2021	2021								0
Amhara	Gondar Zuria	Gondar Zuria	maksegnit Health Center	Primary Health Care Unit	48	6/12/2021	2021	0	0	0	0	0	0	0	0	0	0	0	0	0	0	0	0	0	0	0	0	0	0	0	0	Yes	Supplies stockout
Amhara	Bahirdar city	Bahir Dar	Tibebe Gion CSH	Tertiary Health Care Unit	48	6/12/2021	2021	151	83	68	28	151	151	0	0	28	0	21	3	0	11	0	0	0	8	78	15	8	6	4	2	No
Amhara	E/Gojjam	D/Markos	Debre-Markos CSH	Tertiary Health Care Unit	48	6/12/2021	2021	56	25	31	9	56	56	0	0	9	0	5	2	0	3	0	0	0	0	11	6	1	1	1	1	No
Amhara	N/Gondar	Debark	Debark Hospital	Primary Health Care Unit	48	6/12/2021	2021	30	12	18	5	30	30	0	0	5	0	0	0	0	2	0	0	0	0	4	0	0	0	3	0	No
Amhara	North Shoa	D/Birhan	Debrebrihan CSH	Tertiary Health Care Unit	48	6/12/2021	2021	6	2	4	2	6	6	0	0	2	0	0	0	0	0	0	0	0	0	9	0	4	0	1	0	No		HCWs shift for war crisis Mnx
Amhara	W/Gojjam	Burie	Burie Hospital	Primary Health Care Unit	48	6/12/2021	2021	5	1	4	2	5	5	0	0	2	0	0	0	0	0	0	0	0	0	0	0	0	0	0	0	No
Amhara	S/Wollo	Dessie	Dessie CSH	Tertiary Health Care Unit	48	6/12/2021	2021								0
Afar			only three sites out of six	Primary Health Care Unit	48	8/12/2021	2021	21	1	3	0				0																			War, IDP, connection problem
AA	Yeka	4	Minilek II Hospital	Tertiary Health Care Unit	49	13/12/2021	2021	133	66	67	2	236	141	95	0	3	0	3	1	0	0	9	9	0	0	20	0	4	1	4	0	No
AA	Kirkos	7	Zewditu Memorial Hospital	Secondary Health Care Unit	49	13/12/2021	2021	146	54	92	1	181	74	107	0	1	0	0	0	0	0	3	3	0	0	37	0	10	0	5	0	No
AA	Arada	4	Ras Desta Damtew Memorial Hospital	Secondary Health Care Unit	49	13/12/2021	2021	27	13	14	2	220	113	107	0	4	0	0	0	0	0	0	0	0	0	0	0	0	0	0	0	No
AA	Arada	6	Yekatirt 12 Hospital	Tertiary Health Care Unit	49	13/12/2021	2021	55	23	28	2	391	192	199	0	2	0	0	0	0	0	0	0	0	0	22	2	6	0	6	0	No
AA	Akaki	1	Tirunesh Bejing Hospital	Secondary Health Care Unit	49	13/12/2021	2021	375	158	217	12	375	291	84	0	13	0	4	1	0	3	9	2	0	0	13	8	2	2	0	0	No
AA	Bole	14	Dil Fire Health Center	Primary Health Care Unit	49	13/12/2021	2021	37	18	19	1	37	37	0	0	1	0	0	0	0	0	0	0	0	0	3	0	0	0	0	0	No
Harari	Harari	Amirnur	Jugel Hosp	Secondary Health Care Unit	49	12/13/2021	2021	87	34	53	7	87	87	0	0	7	2	1	0	0	0	3	3	0	0	0	0	0	0	0	0	No
Harari	Harari	Jinela	Hiwot Fana Hosp	Tertiary Health Care Unit	49	12/13/2021	2021	142	62	80	4	142	142	0	0	4	0	3	0	0	4	0	0	0	0	52	2	6	2	2	0	No	4 MV not functional
Harari	Harari	Amirnur	Amirnure HC	Primary Health Care Unit	49	12/13/2021	2021	126	70	56	0	126	126	0	0	0	0	0	0	0	0	0	0	0	0	0	0	0	0	0	0	No
Harari	Harari	Hakim	Arategna HC	Primary Health Care Unit	49	12/13/2021	2021	93	45	48	1	93	93		0	1	0	0	0	0	0	0	0	0	3	0	0	0	0	0	0	No
Gambella	Gambella Town adm.	Gambella T. Admin.	Gambella Primary Hospital	Primary Health Care Unit	49	14/12/2021	2021	28	13	18	0	28	28	0	0	0	0	0	0	0	0	0	0	0	0	4	0	0	0	0	0
Gambella	Mejeng Zone	Godere	Metti Health Center	Primary Health Care Unit	49	14/12/2021	2021	38	18	20	0	38	38	0	0	0	0	0	0	0	0	0	0	0	0	0	0	0	0	0	0
Gambella	Gambella Town adm.	Gambella T. Admin.	Gambella General Hospital	Secondary Health Care Unit	49	14/12/2021	2021	16	10	6	0	16	16	0	0	0	0	0	0	0	0	0	0	0	0	0	0	3	0	2	0
Gambella	Mejeng Zone	Menegesh	Kumi Primary Hospital	Primary Health Care Unit	49	14/12/2021	2021	11	6	5	0	11	11	0	0	0	0	0	0	0	0	0	0	0	0	0	0	5	0	0	0			Less commitment of staffs to screen and test all eligible patients,Shortage of essential materials like PPEs, infrared thermometer�
Gambella	Agnewa Zone	Dimma	Dimma Health Center	Primary Health Care Unit	49	14/12/2021	2021	25	11	14	0	25	25	0	0	0	0	0	0	0	0	0	0	0	0	0	0	0	0	0	0			shortage of tarined laboratory techninician on RDT -Ag test. Absenece of network and mobile data was still challenge.
Gambella	Agnewa Zone	Gog	Pinyudo Primary Hospital	Primary Health Care Unit	49	14/12/2021	2021	21	10	11	0	21	21	0	0	0	0	0	0	0	0	0	0	0	0	0	0	0	0	0	0
Gambella	Nure Zone	Lare	Lare Health Center	Primary Health Care Unit	49	14/12/2021	2021	21	13	8	0	21	21	0	0	0	0	0	0	0	0	0	0	0	0	0	0	0	0	0	0
Dire Dawa	NA	DD.Op. Woreda	Dilchora Hospital	Secondary Health Care Unit	49	13/12/2021	2021	37	16	21	1	174	174	0	0	1	0	1	0	0	2	14	14	0	0	28	1	6	0	6	0	No
Dire Dawa	NA	Sabian Op. Woreda	Sabian General Hospital	Secondary Health Care Unit	49	13/12/2021	2021	180	117	63	2	190	190	0	0	2	0	0	0	0	0	10	10	0	1	17	3	6	1	6	1	No
Dire Dawa	NA	Sabian Op. Woreda	Goro Health Center	Primary Health Care Unit	49	13/12/2021	2021	138	87	51	2	145	145	0	0	2	1	0	0	0	13	11	7	0	0	0	0	0	0	0	0	No
Dire Dawa	NA	Legahare Op. Woreda	Legahare Health Center	Primary Health Care Unit	49	13/12/2021	2021	192	89	103	1	197	197	0	0	1	0	0	0	0	4	5	5	0	1	0	0	0	0	0	0	No
B-Gumuz	Assosa	Assosa	Assosa G/hospital	Secondary Health Care Unit	49	15/12/2021	2021	25	12	13	4	25	25	0	0	4	0	0	0	0	0	5	5	0	0	15	17	3	1	2	0	No
B-Gumuz	Metekel	Pawi	Pawi G/hospital	Secondary Health Care Unit	49	15/12/2021	2021	12	8	4	2	12	12	0	0	2	0	0	0	0	2	4	4	1	0	0	0	0	0	1	0	No		Low suspected identification
B-Gumuz	Assosa	Menga	Menga P/hospital	Primary Health Care Unit	49	15/12/2021	2021	44	23	21	0	44	44	0	0	0	0	0	0	0	0	0	0	0	0	0	0	0	0	0	0	No
B-Gumuz	Assosa	Assosa	Assosa T.health centre	Primary Health Care Unit	49	15/12/2021	2021								0
B-Gumuz	Metekel	Mandura	Gelgele Belese HC	Primary Health Care Unit	49	15/12/2021	2021								0
B-Gumuz	Assosa	Bambasi	Bambasi Health Centre	Primary Health Care Unit	49	15/12/2021	2021	12	8	4	0	12	12	0	0	0	0	0	0	0	0	0	0	0	0	0	0	0	0	0	0		Supplies	Shortages of PPE like Glaves, Face Mask , Alcohole and some antibiotics and RDT
B-Gumuz	Metekel	Manbuk	Mambuk Health centre	Primary Health Care Unit	49	15/12/2021	2021	10	5	5	0	10	10	0	0	0	0	0	0	0	0	0	0	0	0	0	0	0	0	0	0	No		Net wotk problem for communication
Sidama	NA	Hawasa city Adm.	Hawasa CSH	Tertiary Health Care Unit	49	14/12/021	2021	48	30	18	0	48	0	48	0	0	0	1	0	0	0	0	0	0	0	11	1	6	1	6	1	No
Sidama	NA	Hawasa city Adm.	Adare general hospital	Secondary Health Care Unit	49	14/12/021	2021	48	23	25	1	48	48	0	0	1	0	1	0	0	0	0	0	0	0	0	0	0	0	0	0	No
Sidama	NA	Dale Woreda	Yirgalem general hospital	Secondary Health Care Unit	49	14/12/021	2021	15	8	7	1	15	15	0	0	1	0	0	0	0	0	0	0	0	0	7	0	3	0	1	0	No
Sidama	NA	Bona	Bona general hospital	Secondary Health Care Unit	49	14/12/021	2021	11	8	3	1	11	11	0	0	1	0	0	0	0	0	0	0	0	0	4	0	1	0	1	0	No
Somali	Korahey	kebridahar	Kebridahar hospital	Secondary Health Care Unit	49	15/12/2021	2021	16	9	7	0	16	16	0	0	0	0	0	0	0	0	0	0	0	0	0	0	0	0	0	0	No		Absence of specific case management physician
Somali	Sitti	Aysha	Dewele HC	Primary Health Care Unit	49	15/12/2021	2021	16	6	10	0	16	16	0	0	0	0	0	0	0	0	0	0	0	1	0	0	0	0	0	0	No		transportation problem
Somali	Jarar	Degahbour	Degahbour Hospital	Secondary Health Care Unit	49	15/12/2021	2021	19	13	6	1	19	19	0	0	1	0	0	0	0	0	0	0	0	0	0	0	0	0	0	0	No		some Pts and contacts are refusing to test covid-19
Somali	Dollo	Warder	Warder Hospital	Primary Health Care Unit	49	15/12/2021	2021	18	11	7	0	18	18	0	0	0	0	0	0	0	0	0	0	0	0	0	0	0	0	0	0	No		PCR machine strips are expired
Somali	Erer	Fik	Fik Hospital	Secondary Health Care Unit	49	15/12/2021	2021	10	5	5	0	10	10	0	0	0	0	0	0	0	0	0	0	0	0	0	0	0	0	1	0	No		shortage of community awareness about Covid-19 severity
Somali	Liban	Dollo-Ado	Dollo-Ado Hospital	Primary Health Care Unit	49	15/12/2021	2021	24	13	11	0	24	24	0	0	0	0	0	0	0	0	0	0	0	0	0	0	0	0	0	0	No		No separated isolation center( the same entry & exit door)
Somali	Fafan	Jigjiga	Karamara Hospital	Secondary Health Care Unit	49	15/12/2021	2021	21	10	11	0	21	21	0	0	0	0	0	0	0	0	0	0	0	0	3	0	4	0	2	0	No		Isolation center is not enough for patients.
Somali	Shabelle	Gode	Godey Hospital	Secondary Health Care Unit	49	15/12/2021	2021	12	4	8	0	12	12	0	0	0	0	0	0	0	0	0	0	0	0	0	0	0	0	0	0	No		low patient fellow in the hospital.
SNNPR	Gamo	Arbaminch town	Arbaminch General Hospital	Secondary Health Care Unit	49	13/12/2021	2021	16	9	7	0	16	16	0	0	0	0	0	0	0	0	0	0	0	0	9	0	1	0	1	0	No
SNNPR	Gedeo	Dilla Town	Dilla University RH	Tertiary Health Care Unit	49	13/12/2021	2021	20	12	8	0	20	20	0	0	0	0	0	0	0	0	0	0	0	0	18	1	3	0	2	0	No
SNNPR	Bench Sheko	Mizan Aman Town	Mizan Teppi UniversityHospital	Tertiary Health Care Unit	49	13/12/2021	2021	34	16	18	0	34	34	0	0	0	0	0	0	0	0	0	0	0	0	9	0	1	0	1	0	No
SNNPR	Silte	Worabe Town	Worabe comprehensive Hospital	Tertiary Health Care Unit	49	13/12/2021	2021	51	24	27	1	51	51	0	0	1	0	0	0	0	3	0	0	0	0	7	0	4	0	2	0	No
SNNPR	Wolayta	Sodo Town	Wolayita Sodo University Hospital	Tertiary Health Care Unit	49	13/12/2021	2021	26	13	13	0	26	26	0	0	0	0	0	0	0	0	6	2	0	0	8	3	2	0	4	0			Due to risk payment they aren't willing to report and give service of COVID-19
SNNPR	Gurage	Butajira Town	Butajira Hospital	Secondary Health Care Unit	49	13/12/2021	2021	15	6	9	4	15	15	0	0	4		0	0	0	0	0	0	0	0	6	0	2	0	2	0
Oromia	Adama Town	Adama Town	AdamaHMC	Secondary Health Care Unit	49	14/12/2021	2021	201	112	89	7	219	219	0	0	7	0	7	1	0	8	18	18	0	0	15	6	7	1	7	1	No
Oromia	Adama Town	Adama Town	Biftu HC	Primary Health Care Unit	49	14/12/2021	2021	35	14	21	0	35	35	0	0	0	0	0	0	0	0	0	0	0	0	0	0	0	0	0	0	No
Oromia	Asela Town	Asela town	Asela H/C	Primary Health Care Unit	49	14/12/2021	2021	88	32	56	2	88	88	0	0	2	0	0	0	0	0	0	0	0	0	0	0	0	0	0	0	No
Oromia	Arsi	Lemu Bilbilo	Bokoji G/Hospital	Secondary Health Care Unit	49	14/12/2021	2021	18	9	11	2	20	20	0	0	2	0	2	0	0	0	2	2	0	0	14	2	0	0	0	0	No		patient followup decrease
Oromia	Bishoftu	Bishoftu	Kurkura HC	Primary Health Care Unit	49	14/12/2021	2021	60	24	36	3	60	54	6	0	3	0	0	0	0	2	0	0	0	0	0	0	0	0	0	0	No
Oromia	Jimma town	Jimma Town	Jimma HC	Primary Health Care Unit	49	14/12/2021	2021	166	150	16	5	166	166	0	0	5	0	0	0	0	0	0	0	0	0	0	0	0	0	0	0	No
Oromia	Jimma town	Jimma town	Shenen Gibe G/ hospital	Secondary Health Care Unit	49	14/12/2021	2021	46	27	19	0	46	46	0	0	0	0	0	0	0	4	0	0	0	0	8	1	0	0	2	0	No
Oromia	Shashamane Town	Shashamane Town	Melka Oda G/ Hospital	Secondary Health Care Unit	49	14/12/2021	2021	117	50	67	1	117	117	0	0	1	0	0	0	0	0	0	0	0	0	3	0	0	0	0	0	No
Oromia	North Shoa	Wachale	Muka Turi P/Hospital	Primary Health Care Unit	49	14/12/2021	2021	12	6	6	1	12	12	0	0	1	0	0	0	0	0	0	0	0	0	18	0	6	0	4	0	No
Amhara	Awi	injibara	Injibara General hospital	Secondary Health Care Unit	49	13/12/2021	2021								0
Amhara	C/Gondar	Gondar Zuria	maksegnit Health Center	Primary Health Care Unit	49	13/12/2021	2021	0	0	0	0	0	0	0	0	0	0	0	0	0	0	0	0	0	0	0	0	0	0	0	0	Yes	Artificial shortage of Ag-RDT supply
Amhara	Bahirdar city	Bahir Dar	Tibebe Gion CSH	Tertiary Health Care Unit	49	13/12/2021	2021	110	55	55	16	110	110	0	0	16	0	10	1	0	11	0	0	0	0	78	5	8	5	4	1	No
Amhara	E/Gojjam	D/Markos	Debre-Markos CSH	Tertiary Health Care Unit	49	13/12/2021	2021	57	31	26	7	57	57	0	0	7	0	3	2	0	5	0	0	0	0	11	7	1	1	1	1	No
Amhara	N/Gondar	Debark	Debark Hospital	Primary Health Care Unit	49	13/12/2021	2021	24	14	10	4	24	24	0	0	4	0	0	0	0	4	0	0	0	0	4	0	0	0	3	0	No
Amhara	North Shoa	D/Birhan	Debrebrihan CSH	Tertiary Health Care Unit	49	13/12/2021	2021	3	1	2	0	3	3	0	0	0	0	0	0	0	0	0	0	0	0	9	0	4	0	1	0	No
Amhara	W/Gojjam	Burie	Burie Hospital	Primary Health Care Unit	49	13/12/2021	2021	16	10	6	8	16	16	0	0	8	0	0	0	0	0	0	0	0	0	0	0	0	0	0	0	No
Amhara	S/Wollo	Dessie	Dessie CSH	Tertiary Health Care Unit	49	13/12/2021	2021								0
Afar			3 Faciltiies	Primary Health Care Unit	49	13/12/2021	2021	31	9	7	0	16	16		0
AA	Yeka	4	Minilek II Hospital	Tertiary Health Care Unit	50	20/12/2021	2021	107	55	52	4	277	155	122	0	5	0	0	0	0	0	10	10	0	0	20	0	4	1	4	0	No
AA	Kirkos	7	Zewditu Memorial Hospital	Secondary Health Care Unit	50	20/12/2021	2021	156	76	80	7	214	66	148	0	11	0	0	0	0	0	13	13	2	0	37	0	10	0	5	0	No
AA	Arada	4	Ras Desta Damtew Memorial Hospital	Secondary Health Care Unit	50	20/12/2021	2021	76	27	49	22	253	162	91	0	22	1	7	0	0	0	10	10	2	0	0	0	0	0	0	0	Yes	PCR VTM shortage on Wednsday
AA	Arada	6	Yekatirt 12 Hospital	Tertiary Health Care Unit	50	20/12/2021	2021	86	45	41	12	516	254	262	0	14	1	2	1	0	1	0	0	0	0	22	2	6	1	6	1	No
AA	Akaki	1	Tirunesh Bejing Hospital	Secondary Health Care Unit	50	20/12/2021	2021	319	169	150	23	339	226	113	0	28	0	5	1	0	2	6	6	0	0	13	7	2	2	0	0	No
AA	Bole	14	Dil Fire Health Center	Primary Health Care Unit	50	20/12/2021	2021	87	35	52	26	87	87	0	0	26	0	0	0	0	0	0	0	0	0	3	0	0	0	0	0	No
Harari	Harari	Amirnur	Jugel Hosp	Secondary Health Care Unit	50	12/20/2021	2021	133	53	80	2	133	133	0	0	2	0	0	0	0	0	0	0	0	0	0	0	0	0	0	0	No
Harari	Harari	Jinela	Hiwot Fana Hosp	Tertiary Health Care Unit	50	12/20/2021	2021	129	75	54	0	129	129	0	0	0	0	1	1	0	4	0	0	0	0	52	2	6	0	2	1	No	4 MV not functional
Harari	Harari	Amirnur	Amirnure HC	Primary Health Care Unit	50	12/20/2021	2021	162	98	64	2	162	162	0	0	2	1	0	0	0	0	3	0	0	0	0	0	0	0	0	0	No
Harari	Harari	Hakim	Arategna HC	Primary Health Care Unit	50	12/20/2021	2021	134	44	90	3	136	136	0	0	3	0	0	0	0	0	4	2	0	4	0	0	0	0	0	0	No
Gambella	Gambella Town adm.	Gambella T. Admin.	Gambella Primary Hospital	Primary Health Care Unit	50	21/12/2021	2021	80	44	36	0	80	80	0	0	0	0	0	0	0	0	0	0	0	0	4	0	0	0	0	0
Gambella	Mejeng Zone	Godere	Metti Health Center	Primary Health Care Unit	50	21/12/2021	2021	42	20	22	0	42	42	0	0	0	0	0	0	0	0	0	0	0	0	0	0	0	0	0	0
Gambella	Gambella Town adm.	Gambella T. Admin.	Gambella General Hospital	Secondary Health Care Unit	50	21/12/2021	2021	14	7	7	0	14	14	0	0	0	0	0	0	0	0	0	0	0	0	0	0	3	0	2	0
Gambella	Mejeng Zone	Menegesh	Kumi Primary Hospital	Primary Health Care Unit	50	21/12/2021	2021	12	5	7	0	12	12	0	0	0	0	0	0	0	0	0	0	0	0	0	0	5	0	0	0			shortage of essential materials like PPEs, infrared thermomete and lab peresonnel
Gambella	Agnewa Zone	Dimma	Dimma Health Center	Primary Health Care Unit	50	21/12/2021	2021	20	9	11	0	20	20	0	0	0	0	0	0	0	0	0	0	0	0	0	0	0	0	0	0
Gambella	Agnewa Zone	Gog	Pinyudo Primary Hospital	Primary Health Care Unit	50	21/12/2021	2021	18	9	9	0	18	18	0	0	0	0	0	0	0	0	0	0	0	0	0	0	0	0	0	0
Gambella	Nure Zone	Lare	Lare Health Center	Primary Health Care Unit	50	21/12/2021	2021	58	32	26	0	58	58	0	0	0	0	0	0	0	0	0	0	0	0	0	0	0	0	0	0			shortage of Lab trained personel
Dire Dawa	NA	DD.Op. Woreda	Dilchora Hospital	Secondary Health Care Unit	50	19/12/2021	2021	43	19	24	0	173	173	0	0	0	0	0	0	0	0	8	8	0	0	28	0	6	0	6	0	No
Dire Dawa	NA	Sabian Op. Woreda	Sabian General Hospital	Secondary Health Care Unit	50	19/12/2021	2021	187	126	61	7	190	190	0	0	7	0	0	1	0	0	3	3	0	0	17	3	6	0	6	0	No
Dire Dawa	NA	Sabian Op. Woreda	Goro Health Center	Primary Health Care Unit	50	19/12/2021	2021	169	97	72	4	174	174	0	0	4	0	0	0	0	2	5	5	3	0	0	0	0	0	0	0	No
Dire Dawa	NA	Legahare Op. Woreda	Legahare Health Center	Primary Health Care Unit	50	19/12/2021	2021	169	97	72	4	174	174	0	0	4	0	0	0	0	2	5	5	3	0	0	0	0	0	0	0	No
B-Gumuz	Assosa	Assosa	Assosa G/hospital	Secondary Health Care Unit	50	22/12/2021	2021	39	19	20	2	39	39	0	0	2	0	0	0	0	0	6	6	0	0	17	15	3	1	2	0	No
B-Gumuz	Metekel	Pawi	Pawi G/hospital	Secondary Health Care Unit	50	22/12/2021	2021	96	51	45	10	96	96	0	0	10	0	0	0	0	10	8	8	4	0	0	0	0	0	1		No	No	Low suspected identification
B-Gumuz	Assosa	Menga	Menga P/hospital	Primary Health Care Unit	50	22/12/2021	2021	44	31	13	0	44	44	0	0	0	0	0	0	0	0	0	0	0	0	0	0	0	0	0	0	No
B-Gumuz	Assosa	Assosa	Assosa T.health centre	Primary Health Care Unit			2021								0
B-Gumuz	Metekel	Mandura	Gelgele Belese HC	Primary Health Care Unit			2021								0
B-Gumuz	Assosa	Bambasi	Bambasi Health Centre	Primary Health Care Unit	50	22/12/2021	2021	37	16	21	1	37	37	0	0	1	0	0	0	0	0	0	0	0	0	0	0	0	0	0	0	Yes	Supplies	Shortages of PPE like Glaves, Face Mask , Alcohole and some antibiotics and RDT
B-Gumuz	Metekel	Manbuk	Mambuk Health centre	Primary Health Care Unit	50	22/12/2021	2021	2	1	1	0	2	2	0	0	0	0	0	0	0	0	0	0	0	0	0	0	0	0	0	0	No		Net wotk problem for communication
Sidama	NA	Hawasa city Adm.	Hawasa CSH	Tertiary Health Care Unit	50	20/12/021	2021	29	14	15	1	29	0	29	0	1	0	1	0	0	0	0	0	0	0	11	1	6	0	6	0	No
Sidama	NA	Hawasa city Adm.	Adare general hospital	Secondary Health Care Unit	50	20/12/021	2021	26	10	16	2	26	26	0	0	2	0	0	0	0	0	0	0	0	0	0	0	0	0	0	0	No
Sidama	NA	Dale Woreda	Yirgalem general hospital	Secondary Health Care Unit	50	20/12/021	2021	7	5	2	1	7	7	0	0	1	0	0	0	0	0	14	4	0	0	7	0	3	0	1	0	No
Sidama	NA	Bona	Bona general hospital	Secondary Health Care Unit	50	20/12/021	2021	2	2	0	0	0	2	0	2	0	0	0	0	0	0	0	0	0	0	4	0	1	0	1	0	No
Somali	Korahey	kebridahar	Kebridahar hospital	Secondary Health Care Unit	50	22/12/2021	2021	13	8	5	0	13	13	0	0	0	0	0	0	0	0	0	0	0	0	0	0	0	0	0	0	No		Absence of specific case management physician
Somali	Sitti	Aysha	Dewele HC	Primary Health Care Unit	50	22/12/2021	2021	15	8	7	0	15	15	0	0	0	0	0	0	0	0	0	0	0	0	0	0	0	0	0	0	No		transportation problem
Somali	Jarar	Degahbour	Degahbour Hospital	Secondary Health Care Unit	50	22/12/2021	2021	10	5	5	0	10	10	0	0	0	0	0	0	0	0	0	0	0	0	0	0	0	0	0	0	No		some Pts and contacts are refusing to test covid-19
Somali	Dollo	Warder	Warder Hospital	Primary Health Care Unit	50	22/12/2021	2021	15	9	6	0	15	15	0	0	0	0	0	0	0	0	0	0	0	0	0	0	0	0	0	0	No		have no logistic and transportation
Somali	Erer	Fik	Fik Hospital	Secondary Health Care Unit	50	22/12/2021	2021	12	7	5	0	12	12	0	0	0	0	0	0	0	0	0	0	0	0	0	0	0	0	1	0	No		shortage of community awareness about Covid-19 severity
Somali	Liban	Dollo-Ado	Dollo-Ado Hospital	Primary Health Care Unit	50	22/12/2021	2021	28	15	13	0	28	28	0	0	0	0	0	0	0	0	0	0	0	0	0	0	0	0	0	0	No		low patient fellow in the hospital.
Somali	Fafan	Jigjiga	Karamara Hospital	Secondary Health Care Unit	50	22/12/2021	2021	41	30	11	0	41	41	0	0	0	0	0	0	0	0	0	0	0	0	3	0	4	0	2	0	No		Isolation center is not enough for patients.
Somali	Shabelle	Gode	Godey Hospital	Secondary Health Care Unit	50	22/12/2021	2021	10	4	6	0	10	10	0	0	0	0	0	0	0	0	0	0	0	0	0	0	0	0	0	0	No		low patient fellow in the hospital.
SNNPR	Gamo	Arbaminch town	Arbaminch General Hospital	Secondary Health Care Unit	50	21/12/2021	2021	23	9	14	0	23	23	0	0	0	0	0	0	0	0	0	0	0	0	9	0	1	0	1	0	No
SNNPR	Gedeo	Dilla Town	Dilla University RH	Tertiary Health Care Unit	50	21/12/2021	2021	30	14	16	1	30	30	0	0	1	0	1	0	0	1	0	0	0	0	18	1	3	0	2	0	No
SNNPR	Bench Sheko	Mizan Aman Town	Mizan Teppi UniversityHospital	Tertiary Health Care Unit	50	21/12/2021	2021	41	23	18	0	41	41	0	0	0	0	0	0	0	0	0	0	0	0	9	0	1	0	1	0	No
SNNPR	Silte	Worabe Town	Worabe comprehensive Hospital	Tertiary Health Care Unit	50	21/12/2021	2021	80	49	31	9	80	80	0	0	9	0	4	1	0	1	70	20	0	0	7	2	4	2	2	2	No
SNNPR	Wolayta	Sodo Town	Wolayita Sodo University Hospital	Tertiary Health Care Unit	50	21/12/2021	2021	34	16	18	0	34	34	0	0	0	0	0	0	0	0	0	0	0	0	8	2	2	0	4	0	No
SNNPR	Gurage	Butajira Town	Butajira Hospital	Secondary Health Care Unit	50	21/12/2021	2021	35	14	21	5	35	35	0	0	5		0	0	0	0	0	0	0	0	6	0	2	0	2	0	No
Oromia	Adama Town	Adama Town	AdamaHMC	Secondary Health Care Unit	50	21/12/2021	2021	233	90	143	15	258	258	0	0	16	0	8	2	0	4	25	25	1	0	15	5	7	3	7	3	No
Oromia	Adama Town	Adama Town	Biftu HC	Primary Health Care Unit	50	21/12/2021	2021	51	27	24	2	51	51	0	0	2	1	0	0	0	0	0	0	0	0	0	0	0	0	0	0	No
Oromia	Asela Town	Asela town	Asela H/C	Primary Health Care Unit	50	21/12/2021	2021	135	60	75	4	135	135	0	0	7	0	0	0	0	0	0	0	0	0	0	0	0	0	0	0	No
Oromia	Arsi	Lemu Bilbilo	Bokoji G/Hospital	Secondary Health Care Unit	50	21/12/2021	2021	18	10	8	1	19	19	0	0	1	0	0	1	0	0	1	1	0	0	14	1	0	0	0	0	No		patient followup decrease
Oromia	Bishoftu	Bishoftu	Kurkura HC	Primary Health Care Unit	50	21/12/2021	2021	131	75	56	19	131	131	0	0	19	0	0	0	0	3	0	0	0	0	0	0	0	0	0	0	No
Oromia	Jimma town	Jimma Town	Jimma HC	Primary Health Care Unit	50	21/12/2021	2021	96	82	14	3	96	96	0	0	0	0	0	0	0	0	0	0	0	0	0	0	0	0	0	0	No
Oromia	Jimma town	Jimma town	Shenen Gibe G/ hospital	Secondary Health Care Unit	50	21/12/2021	2021	70	29	41	3	78	78	0	0	3	0	1	0	0	2	8	8	0	0	8	1	0	0	2	0	No
Oromia	Shashamane Town	Shashamane Town	Melka Oda G/ Hospital	Secondary Health Care Unit	50	21/12/2021	2021	72	26	46	1	72	72	0	0	0	0	1	0	0	0	0	0	0	0	3	0	0	0	0	0	No
Oromia	North Shoa	Wachale	Muka Turi P/Hospital	Primary Health Care Unit	50	21/12/2021	2021	75	42	33	2	75	75	0	0	2	0	0	0	0	0	0	0	0	0	18	0	6	0	4	0	No
Amhara	Awi	injibara	Injibara General hospital	Secondary Health Care Unit			2021								0
Amhara	C/Gondar	Gondar Zuria	maksegnit Health Center	Primary Health Care Unit	50	20/12/2021	2021	0	0	0	0	0	0	0	0	0	0	0	0	0	0	0	0	0	0	0	0	0	0	0	0	Yes	artificial shortage of Ag-RDT supply
Amhara	Bahirdar city	Bahir Dar	Tibebe Gion CSH	Tertiary Health Care Unit	50	20/12/2021	2021	68	43	25	13	73	73	0	0	18	1	10	1	0	9	5	5	5	0	78	3	8	7	4	1	No
Amhara	E/Gojjam	D/Markos	Debre-Markos CSH	Tertiary Health Care Unit	50	20/12/2021	2021	73	34	39	5	74	74	0	0	6	0	5	0	0	1	1	1	1	0	11	6	1	0	1	0	No
Amhara	N/Gondar	Debark	Debark Hospital	Primary Health Care Unit	50	20/12/2021	2021	26	9	9	1	18	18	0	0	1	0	0	0	0	3	0	0	0	0	4	0	0	0	3	0	No
Amhara	North Shoa	D/Birhan	Debrebrihan CSH	Tertiary Health Care Unit	50	20/12/2021	2021	12	9	3	1	12	12	0	0	1	0	0	0	0	0	0	0	0	0	9	0	4	0	1	0	No
Amhara	W/Gojjam	Burie	Burie Hospital	Primary Health Care Unit	50	20/12/2021	2021	23	15	8	7	23	23	0	0	7	0	0	0	0	0	0	0	0	0	0	0	0	0	0	0	No
Amhara	S/wollo	Dessie	Dessie CSH	Tertiary Health Care Unit			2021								0
Afar			5 Faciltiies	Primary Health Care Unit	50	20/12/2021	2021	42	25	12	1	37	37	0	0	0
AA	Yeka	4	Minilek II Hospital	Tertiary Health Care Unit	51	27/12/2021	2021	269	145	124	51	391	211	180	0	83	20	0	0	0	0	75	53	3	1(DMRH)	20	0	4	1	4	0	No
AA	Kirkos	7	Zewditu Memorial Hospital	Secondary Health Care Unit	51	27/12/2021	2021	440	197	243	218	472	312	160	0	228	31	0	0	0	0	35	35	11	0	0	0	0	0	0	0	No
AA	Arada	4	Ras Desta Damtew Memorial Hospital	Secondary Health Care Unit	51	27/12/2021	2021	340	135	205	177	485	345	140	0	185	41	22	0	0	0	3	3	0	0	0	0	0	0	0	0	No
AA	Arada	6	Yekatirt 12 Hospital	Tertiary Health Care Unit	51	27/12/2021	2021	276	120	156	166	764	510	254	0	204	18	6	2	0	3	21	21	14	0	22	3	6	2	6	2	No
AA	Akaki	1	Tirunesh Bejing Hospital	Secondary Health Care Unit	51	27/12/2021	2021	714	382	332	224	714	670	44	0	228	40	46	1	0	17	265	106	56	0	13	13	2	2	0	0	No
AA	Bole	14	Dil Fire Health Center	Primary Health Care Unit	51	27/12/2021	2021	417	182	235	216	417	417	0	0	216	5	0	0	0	0	0	p	0	0	3	0	0	0			No
Harari	Harari	Amirnur	Jugel Hosp	Secondary Health Care Unit	51	12/27/2021	2021	138	65	73	2	138	138	0	0	2	0	0	0	0	0	0	0	0	0	0	0	0	0	0	0	No
Harari	Harari	Jinela	Hiwot Fana Hosp	Tertiary Health Care Unit	51	12/27/2021	2021	182	102	80	0	189	189	0	0	0	0	0	0	0	1	0	0	0	0	52	0	6	1	2	1	No
Harari	Harari	Amirnur	Amirnure HC	Primary Health Care Unit	51	12/27/2021	2021	142	94	48	1	142	142	0	0	1	0	0	0	0	0	0	0	0	0	0	0	0	0	0	0	No
Harari	Harari	Hakim	Arategna HC	Primary Health Care Unit	51	12/27/2021	2021	117	54	65	4	119	119	0	0	4	0	0	0	0	0	2	2	0	1	0	0	0	0	0	0	No
Gambella	Gambella Town adm.	Gambella T. Admin.	Gambella Primary Hospital	Primary Health Care Unit	51	28/12/2021	2021	52	23	29	1	52	52	0	0	1	0	0	0	0	0	0	0	0	0	4	0	0	0	0	0
Gambella	Mejeng Zone	Godere	Metti Health Center	Primary Health Care Unit	51	28/12/2021	2021	30	19	11	0	30	30	0	0	0	0	0	0	0	0	0	0	0	0	0	0	0	0	0	0
Gambella	Gambella Town adm.	Gambella T. Admin.	Gambella General Hospital	Secondary Health Care Unit	51	28/12/2021	2021	28	13	15	5	28	28	0	0	2	0	0	0	0	0	5	0	0	0	0	0	3	0	2	0
Gambella	Mejeng Zone	Menegesh	Kumi Primary Hospital	Primary Health Care Unit	51	28/12/2021	2021	10	5	5	0	10	10	0	0	0	0	0	0	0	0	0	0	0	0	0	0	5	0	0	0
Gambella	Agnewa Zone	Dimma	Dimma Health Center	Primary Health Care Unit	51	28/12/2021	2021	17	8	9	0	17	17	0	0	0	0	0	0	0	0	0	0	0	0	0	0	0	0	0	0
Gambella	Agnewa Zone	Gog	Pinyudo Primary Hospital	Primary Health Care Unit	51	28/12/2021	2021	24	11	13	0	24	24	0	0	0	0	0	0	0	0	0	0	0	0	0	0	0	0	0	0
Gambella	Nure Zone	Lare	Lare Health Center	Primary Health Care Unit	51	28/12/2021	2021	27	12	15	0	27	27	0	0	0	0	0	0	0	0	0	0	0	0	0	0	0	0	0	0
Dire Dawa	NA	DD.Op. Woreda	Dilchora Hospital	Secondary Health Care Unit	51	27/12/2021	2021	53	29	24	3	208	208	0	0	4	0	0	0	0	0	18	18	1	0	28	0	6	0	6	0	No
Dire Dawa	NA	Sabian Op. Woreda	Sabian General Hospital	Secondary Health Care Unit	51	27/12/2021	2021	164	115	49	13	172	172	0	0	13	0	0	0	0	2	8	8	0	0	17	1	6	0	6	0	No
Dire Dawa	NA	Sabian Op. Woreda	Goro Health Center	Primary Health Care Unit	51	27/12/2021	2021	109	67	42	12	140	140	0	0	12	1	0	0	0	5	42	31	0	0	0	0	0	0	0	0	No
Dire Dawa	NA	Legahare Op. Woreda	Legahare Health Center	Primary Health Care Unit	51	27/12/2021	2021	170	84	86	6	179	179	0	0	6	0	0	0	0	0	9	9	0	0	0	0	0	0	0	0	No
B-Gumuz	Assosa	Assosa	Assosa G/hospital	Secondary Health Care Unit	51	29/12/2021	2021	44	24	20	2	44	44	0	0	2	0	0	0	0	0	6	6	0	0	17	15	3	1	2	0	No
B-Gumuz	Metekel	Pawi	Pawi G/hospital	Secondary Health Care Unit	51	29/12/2021	2021	61	33	28	1	61	61	0	0	1	0	0	0	0	1	2	2	0	0	0	0	0	0	1		No		Low suspected identification
B-Gumuz	Assosa	Menga	Menga P/hospital	Primary Health Care Unit	51	29/12/2021	2021	42	22	20	0	42	42	0	0	0	0	0	0	0	0	0	0	0	0	0	0	0	0	0	0	No
B-Gumuz	Assosa	Assosa	Assosa T.health centre	Primary Health Care Unit			2021								0
B-Gumuz	Metekel	Mandura	Gelgele Belese HC	Primary Health Care Unit			2021								0
B-Gumuz	Assosa	Bambasi	Bambasi Health Centre	Primary Health Care Unit	51	29/12/2021	2021	27	17	10	0	27	27	0	0	0	0	0	0	0	0	0	0	0	0	0	0	0	0	0	0	No		Shortages of PPE like Glaves, Face Mask , Alcohole and some antibiotics and RDT
B-Gumuz	Metekel	Manbuk	Mambuk Health centre	Primary Health Care Unit	51	29/12/2021	2021	10	5	5	0	10	10	0	0	0	0	0	0	0	0	0	0	0	0	0	0	0	0	0	0	No		Net wotk problem for communication
Sidama	NA	Hawasa city Adm.	Hawasa CSH	Tertiary Health Care Unit	51	27/12/021	2021	42	26	16	12	42	0	42	0	12	2	3	0	0	0	0	0	0	0	11	3	6	3	6	3	No
Sidama	NA	Hawasa city Adm.	Adare general hospital	Secondary Health Care Unit	51	27/12/021	2021	88	49	39	41	20	21	88	89	88	0	41	0	1	0	0	0	0		0	0	0	0	0	0	No
Sidama	NA	Dale Woreda	Yirgalem general hospital	Secondary Health Care Unit	51	27/12/021	2021	8	4	4	0	8	8	0	0	0	0	0	0	0	0	0	0	0	0	7	0	3	0	1	0	No
Sidama	NA	Bona	Bona general hospital	Secondary Health Care Unit	51	27/12/021	2021	20	9	11	1	20	20	0	0	1	0	0	0	0	0	0	0	0	0	4	0	1	0	1	0	No
Somali	Korahey	kebridahar	Kebridahar hospital	Secondary Health Care Unit	51	22/12/2021	2021	18	10	8	0	18	18	0	0	0	0	0	0	0	0	0	0	0	0	0	0	0	0	0	0	No		Absence of specific case management physician
Somali	Sitti	Aysha	Dewele HC	Primary Health Care Unit	51	22/12/2021	2021	27	23	4	1	27	27	0	0	1	0	0	0	0	0	11	11	0	0	0	0	0	0	0	0	No		printer for printing documents
Somali	Jarar	Degahbour	Degahbour Hospital	Secondary Health Care Unit	51	22/12/2021	2021	17	9	8	1	17	17	0	0	1	1	0	0	0	0	0	0	0	0	0	0	0	0	0	0	No		some Pts and contacts are refusing to test covid-19
Somali	Dollo	Warder	Warder Hospital	Primary Health Care Unit	51	22/12/2021	2021	15	9	6	0	15	15	0	0	0	0	0	0	0	0	0	0	0	0	0	0	0	0	0	0	No		have no logistic and transportation
Somali	Erer	Fik	Fik Hospital	Secondary Health Care Unit	51	22/12/2021	2021	18	12	6	0	18	18	0	0	0	0	0	0	0	0	0	0	0	0	0	0	0	0	1	0	No		shortage of community awareness about Covid-19 severity
Somali	Liban	Dollo-Ado	Dollo-Ado Hospital	Primary Health Care Unit	51	22/12/2021	2021	31	18	13	0	31	31	0	0	0	0	0	0	0	0	0	0	0	0	0	0	0	0	0	0	No		low infection prevention and control
Somali	Fafan	Jigjiga	Karamara Hospital	Secondary Health Care Unit	51	22/12/2021	2021	46	35	11	1	46	46	0	0	4	0	0	0	0	0	3	3	1	0	3	0	4	0	2	0	No		Isolation center is not enough for patients.
Somali	Shabelle	Gode	Godey Hospital	Secondary Health Care Unit	51	22/12/2021	2021	9	4	5	0	9	9	0	0	0	0	0	0	0	0	0	0	0	0	0	0	0	0	0	0	No		low patient fellow in the hospital.
SNNPR	Gamo	Arbaminch town	Arbaminch General Hospital	Secondary Health Care Unit	51	27/12/2021	2021	33	14	19	8	33	33	0	0	8	0	0	0	0	0	5	4	1	0	9	0	1	0	1	0	No
SNNPR	Gedeo	Dilla Town	Dilla University RH	Tertiary Health Care Unit	51	27/12/2021	2021	29	15	14	1	29	29	0	0	1	0	0	0	0	0	0	0	0	0	18	0	3	0	2	0	No
SNNPR	Bench Sheko	Mizan Aman Town	Mizan Teppi UniversityHospital	Tertiary Health Care Unit	51	27/12/2021	2021	46	24	22	2	46	46	0	0	2	0	0	0	0	0	0	0	0	0	9	0	1	0	1	0	No
SNNPR	Silte	Worabe Town	Worabe comprehensive Hospital	Tertiary Health Care Unit	51	27/12/2021	2021	95	49	46	12	95	95	0	0	12	0	7	0	0	2	36	6	1	0	7	5	4	4	2	2	No
SNNPR	Wolayta	Sodo Town	Wolayita Sodo University Hospital	Tertiary Health Care Unit	51	27/12/2021	2021	15	9	6	1	15	15	0	0	1	0	0	0	0	0	0	0	0	0	8	3	2	0	4	0	No
SNNPR	Gurage	Butajira Town	Butajira Hospital	Secondary Health Care Unit	51	27/12/2021	2021	34	16	18	5	34	34	0	0	5	0	0	0	0	0	0	0	0	0	6	0	2	0	2	0	No
Oromia	Adama Town	Adama Town	AdamaHMC	Secondary Health Care Unit	51	28/12/2021	2021	206	67	139	20	237	237	0	0	23	0	9	1	0	3	31	31	3	0	35	6	8	3	7	3	No
Oromia	Adama Town	Adama Town	Biftu HC	Primary Health Care Unit	51	28/12/2021	2021	32	13	19	9	32	32	0	0	9	0	0	0	0	0	0	0	0	0	0	0	0	0	0	0	No
Oromia	Asela Town	Asela town	Asela H/C	Primary Health Care Unit	51	28/12/2021	2021	362	327	35	59	362	362	0	0	59	0	0	0	0	0	0	0	0	0	0	0	0	0	0	0	No
Oromia	Arsi	Lemu Bilbilo	Bokoji G/Hospital	Secondary Health Care Unit	51	28/12/2021	2021	113	59	54	8	118	118	0	0	8	0	2	0	0	0	5	5	0	0	14	3	0	0	0	0	No
Oromia	Bishoftu	Bishoftu	Kurkura HC	Primary Health Care Unit	51	28/12/2021	2021	339	122	217	119	339	339	0	0	119	2	3	1	0	0	0	0	0	0	0	0	0	0	0	0	No
Oromia	Jimma town	Jimma Town	Jimma HC	Primary Health Care Unit	51	28/12/2021	2021	99	78	21	11	99	99	0	0	11	0	0	0	0	0	0	0	0	0	0	0	0	0	0	0	No
Oromia	Jimma town	Jimma town	Shenen Gibe G/ hospital	Secondary Health Care Unit	51	28/12/2021	2021	108	53	55	7	119	119	0	0	8	0	3	0	0	0	11	11	1	0	8	3	0	0	2	0	No
Oromia	Shashamane Town	Shashamane Town	Melka Oda G/ Hospital	Secondary Health Care Unit	51	28/12/2021	2021	74	47	27	4	74	74	0	0	4	0	0	0	0	0	0	0	0	0	3	0	0	0	0	0	No
Oromia	North Shoa	Wachale	Muka Turi P/Hospital	Primary Health Care Unit	51	28/12/2021	2021	88	51	37	5	88	88	0	0	5	1	1	0	0	2	0	0	0	0	18	0	6	0	4	0	No
Amhara	Awi	injibara	Injibara General hospital	Secondary Health Care Unit			2021								0
Amhara	C/Gondar	Gondar Zuria	maksegnit Health Center	Primary Health Care Unit	51	27/12/2021	2021	7	4	3	1	7	7	0	0	1	0	0	0	0	0	0	0	0	0	0	0	0	0	0	0	No
Amhara	Bahirdar city	Bahir Dar	Tibebe Gion CSH	Tertiary Health Care Unit	51	27/12/2021	2021	83	48	35	13	83	83	0	0	13	1	8	1	0	9	0	0	0	0	78	4	8	4	4	4	No
Amhara	E/Gojjam	D/Markos	Debre-Markos CSH	Tertiary Health Care Unit	51	27/12/2021	2021	75	30	45	17	77	77	0	0	17	2	9	1	0	5	12	2	0	0	11	8	1	1	1	1	No
Amhara	N/Gondar	Debark	Debark Hospital	Primary Health Care Unit	51	27/12/2021	2021	45	24	21	1	45	45	0	0	1	0	0	0	0	3	0	0	0	0	4	0	0	0	3	0	No
Amhara	North Shoa	D/Birhan	Debrebrihan CSH	Tertiary Health Care Unit	51	27/12/2021	2021	24	11	13	5	24	24	0	0	5	1	0	0	0	0	0	0	0	0	9	0	4	0	1	0	No		decreased OPD flow
Amhara	W/Gojjam	Burie	Burie Hospital	Primary Health Care Unit	51	27/12/2021	2021	22	9	13	3	22	22	0	0	3	0	0	0	0	0	0	0	0	0	0	0	0	0	0	0	No
Amhara	S/wollo	Dessie	Dessie CSH	Tertiary Health Care Unit			2021								0
Afar			5 Faciltiies	Primary Health Care Unit	51	28/12/2021	2021	46	22	24	0	35	25	10	0	0
AA	Yeka	4	Minilek II Hospital	Tertiary Health Care Unit	52	3/1/2022	2021	426	236	190	103	505	270	235	0	151	7	0	0	0	0	126	89	5	0	20	0	4	0	4	0	No
AA	Kirkos	7	Zewditu Memorial Hospital	Secondary Health Care Unit	52	3/1/2022	2021	547	240	307	260	577	527	50	0	276	39	0	0	0	0	35	35	9	0	0	0	0	0	0	0	Yes	PCR test was interrupted because of VTM shortage	Transportation shortage to collect the material from the regional health bureau
AA	Arada	4	Ras Desta Damtew Memorial Hospital	Secondary Health Care Unit	52	3/1/2022	2021	390	158	232	171	529	390	139	0	176	28	25	0	0	0	10	10	3	0	0	0	0	0	0	0	No
AA	Arada	6	Yekatirt 12 Hospital	Tertiary Health Care Unit	52	3/1/2022	2021	226	106	98	127	585	477	108	0	160	10	24	3	0	9	0	0	0	0	22	19	6	2	6	2	No
AA	Akaki	1	Tirunesh Bejing Hospital	Secondary Health Care Unit	52	3/1/2022	2021	980	456	524	494	980	956	24	0	494	44	14	2	0	6	311	302	170	0	13	13	2	2	0	0	No
AA	Bole	14	Dil Fire Health Center	Primary Health Care Unit	52	3/1/2022	2021	629	232	397	356	629	629	0	0	356	1	0	0	0	0	0	0	0	0	3	0	0	0	0	0	No
Harari	Harari	Amirnur	Jugel Hosp	Secondary Health Care Unit	52	3/1/2022	2021	301	137	164	93	301	301	0	0	93	3	0	0	0	0	59	0	0	0	0	0	0	0	0	0	No
Harari	Harari	Jinela	Hiwot Fana Hosp	Tertiary Health Care Unit	52	3/1/2022	2021	221	114	107	5	226	226	0	0	8	3	4	0	0	1	5	5	3	0	52	2	6	1	2	1	No
Harari	Harari	Amirnur	Amirnure HC	Primary Health Care Unit	52	3/1/2022	2021	62	36	26	10	62	62	0	0	10	2	0	0	0	0	0	0	0	0	0	0	0	0	0	0	No
Harari	Harari	Hakim	Arategna HC	Primary Health Care Unit	52	3/1/2022	2021	72	27	45	12	76	76	0	0	15	0	0	0	0	0	5	4	3	0	0	0	0	0	0	0	No
Gambella	Gambella Town adm.	Gambella T. Admin.	Gambella Primary Hospital	Primary Health Care Unit	52	4/1/2022	2021	49	19	30	4	49	49	0	0	4	0	0	0	0	0	3	3	3	1	4	0	0	0	0	0
Gambella	Mejeng Zone	Godere	Metti Health Center	Primary Health Care Unit	52	4/1/2022	2021	71	51	20	16	71	71	0	0	16	0	0	0	0	0	28	15	1	0	0	0	0	0	0	0
Gambella	Gambella Town adm.	Gambella T. Admin.	Gambella General Hospital	Secondary Health Care Unit	52	4/1/2022	2021	18	8	10	5	18	18	0	0	5	0	0	0	0	0	2	2	0	0	0	0	3	0	2	0			Those assigned at cough OPD are not available constantly
Gambella	Mejeng Zone	Menegesh	Kumi Primary Hospital	Primary Health Care Unit	52	4/1/2022	2021	11	7	4	0	11	11	0	0	0	0	0	0	0	0	0	0	0	0	0	0	5	0	0	0			(1)Shortage of essential materials like PPEs, infrared thermometer(2)there is shortage of OPD rooms which makes it difficult to establish cough OPD
Gambella	Agnewa Zone	Dimma	Dimma Health Center	Primary Health Care Unit	52	4/1/2022	2021	21	10	11	0	21	21	0	0	0	0	0	0	0	0	0	0	0	0	0	0	0	0	0	0			(1)Resistance of supportive staff and clients on utilization of mask and other COVID prevention methods.(2)Shortage of Ag test RDT trained laboratory techninican to updgarde number of test and to do reliable test.
Gambella	Agnewa Zone	Gog	Pinyudo Primary Hospital	Primary Health Care Unit	52	4/1/2022	2021	21	5	16	1	21	21	0	0	1	0	1	0	0	0	2	2	0	0	0	0	0	0	0	0
Gambella	Nure Zone	Lare	Lare Health Center	Primary Health Care Unit	52	4/1/2022	2021	23	13	10	0	23	23	0	0	0	0	0	0	0	0	0	0	0	0	0	0	0	0	0	0
Dire Dawa	Not appllicable	Dire Dawa Op. Woreda	Dilchora Hospital	Secondary Health Care Unit	52	3/1/2022	2021	72	34	38	28	249	249	0	0	31	7	2	0	0	0	97	97	2	0	28	2	6	0	6	0	No
Dire Dawa	Not appllicable	Sabian Op. Woreda	Sabian General Hospital	Secondary Health Care Unit	52	3/1/2022	2021	245	117	128	73	266	266	0	0	84	2	4	0	0	2	21	21	11	0	17	4	6	1	6	0	No
Dire Dawa	Not appllicable	Sabian Op. Woreda	Goro Health Center	Primary Health Care Unit	52	3/1/2022	2021	253	105	148	91	357	357	0	0	95	0	0	0	0	0	224	104	4	0	0	0	0	0	0	0	No
Dire Dawa	Not appllicable	Legahare Op. Woreda	Legahare Health Center	Primary Health Care Unit	52	3/1/2022	2021	309	134	175	42	316	312	4	0	45	1	0	0	0	0	50	36	3	1	0	0	0	0	0	0	No
B-Gumuz	Assosa	Assosa	Assosa G/hospital	Secondary Health Care Unit	52	5/1/2022	2021	136	71	65	30	130	130	0	0	30	0	0	0	0	0	18	18	7	0	19	13	3	1	2	0	No
B-Gumuz	Metekel	Pawi	Pawi G/hospital	Secondary Health Care Unit	52	5/1/2022	2021	116	60	56	1	116	116	0	0	1	0	0	0	0	0	0	0	0	0	0	0	0	0	1		No		Low suspected identification
B-Gumuz	Assosa	Menga	Menga P/hospital	Primary Health Care Unit	52	5/1/2022	2021	82	38	44	5	82	82	0	0	5	0	0	0	0	0	0	0	0	0	0	0	0	0	0	0	No
B-Gumuz	Assosa	Assosa	Assosa T.health centre	Primary Health Care Unit	52	5/1/2022	2021	156	103	53	26	156	156	0	0	26	0	0	0	0	0	0	0	0	0	0	0	0	0	0	0
B-Gumuz	Metekel	Mandura	Gelgele Belese HC	Primary Health Care Unit	52		2021								0
B-Gumuz	Assosa	Bambasi	Bambasi Health Centre	Primary Health Care Unit	52	5/1/2022	2021	30	21	9	6	30	30	0	0	6	0	0	0	0	0	0	0	0	0	0	0	0	0	0	0	Yes	Supplies	Shortages of PPE like Glaves, Face Mask , Alcohole and some antibiotics and RDT
B-Gumuz	Metekel	Mandura	Mambuk Health centre	Primary Health Care Unit	52	5/1/2022	2021	18	8	10	1	18	30	0	12	1	0	0	0	0	0	0	0	0	0	8	0	0	0	0	0	No		Net wotk problem for communication
Sidama	NA	Hawasa city Adm.	Hawasa CSH	Tertiary Health Care Unit	52	03/1/022	2021	94	48	46	32	94	0	94	0	32	5	3	1	0	5	0	0	0	0	11	3	6	0	6	0	No
Sidama	NA	Hawasa city Adm.	Adare general hospital	Secondary Health Care Unit	52	03/1/022	2021	362	170	192	170	362	362	0	0	170	0	1	0	0	0	0	0	0	0	0	0	0	0	0	0	No
Sidama	NA	Dale Woreda	Yirgalem general hospital	Secondary Health Care Unit	52	03/1/022	2021	30	11	19	11	30	30	0	0	11	4	0	0	0	0	17	4	2	0	7	0	3	0	1	0	No
Sidama	NA	Bona	Bona general hospital	Secondary Health Care Unit	52	03/1/022	2021	30	15	15	1	30	30	0	0	1	0	0	0	0	0	0	0	0	0	4	0	1	0	1	0	No
Somali	Korahey	kebridahar	Kebridahar hospital	Secondary Health Care Unit	52	22/12/2021	2021	22	10	12	1	22	22	0	0	1	0	0	0	0	0	0	0	0	0	0	0	0	0	0	0	No		Absence of isolation center.
Somali	Sitti	Aysha	Dewele HC	Primary Health Care Unit	52	22/12/2021	2021	46	32	14	13	46	46	0	0	13	0	0	0	0	0	30	30	12	1	0	0	0	0	0	0	No		printer for printing documents
Somali	Jarar	Degahbour	Degahbour Hospital	Secondary Health Care Unit	52	22/12/2021	2021	11	6	5	6	11	11	0	0	6	0	3	0	0	0	0	0	0	0	0	0	0	0	0	0	No		some Pts and contacts are refusing to test covid-19
Somali	Dollo	Warder	Warder Hospital	Primary Health Care Unit	52	22/12/2021	2021	14	9	5	0	14	14	0	0	0	0	0	0	0	0	0	0	0	0	0	0	0	0	0	0	No		have no logistic and transportation
Somali	Erer	Fik	Fik Hospital	Secondary Health Care Unit	52	22/12/2021	2021	21	16	5	1	21	21	0	0	1	0	1	0	0	0	4	4	0	0	0	0	0	0	1	0	No		NO PCR machie
Somali	Liban	Dollo-Ado	Dollo-Ado Hospital	Primary Health Care Unit	52	22/12/2021	2021	34	22	12	6	34	34	0	0	6	1	0	0	0	0	3	3	0	0	0	0	0	0	0	0	No		low infection prevention and control
Somali	Fafan	Jigjiga	Karamara Hospital	Secondary Health Care Unit	52	22/12/2021	2021	84	53	31	13	84	73	11	0	13	1	2	0	0	0	10	10	0	0	3	0	4	0	2	0	No		Isolation center is not enough for patients.
Somali	Shabelle	Gode	Godey Hospital	Secondary Health Care Unit	52	22/12/2021	2021	10	6	4	0	10	10	0	0	0	0	0	0	0	0	0	0	0	0	0	0	0	0	0	0	No		low patient fellow in the hospital and refusal of testing
SNNPR	Gamo	Arbaminch town	Arbaminch General Hospital	Secondary Health Care Unit	52	3/1/2022	2021	122	80	42	53	122	122	0	0	53	2	0	0	0	0	24	19	6	0	9	0	1	0	1	0	No
SNNPR	Gedeo	Dilla Town	Dilla University RH	Tertiary Health Care Unit	52	3/1/2022	2021	39	23	16	7	39	39	0	0	7	1	1	0	0	1	3	0	0	0	18	0	3	0	2	0	No
SNNPR	Bench Sheko	Mizan Aman Town	Mizan Teppi UniversityHospital	Tertiary Health Care Unit	52	3/1/2022	2021	61	33	28	3	61	61	0	0	3	0	0	0	0	0	0	0	0	0	9	0	1	0	1	0	No
SNNPR	Silte	Worabe Town	Worabe comprehensive Hospital	Tertiary Health Care Unit	52	3/1/2022	2021	156	87	69	69	156	156	0	0	69	8	29	2	0	20	60	15	1	0	4	7	4	4	0	2	No
SNNPR	Wolayta	Sodo Town	Wolayita Sodo University Hospital	Tertiary Health Care Unit	52	3/1/2022	2021	58	22	36	32	58	58	0	0	32	1	0	0	0	1	0	0	0	0	8	3	2	0	4	0	No
SNNPR	Gurage	Butajira Town	Butajira Hospital	Secondary Health Care Unit	52	3/1/2022	2021	117	51	66	64	117	117	0	0	64	0	3	0	0	3	0	0	0	0	6	0	2	2	2	0	No
Oromia	Adama Town	Adama Town	AdamaHMC	Secondary Health Care Unit	52	4/1/2022	2021	240	88	152	46	281	281	0	0	56	4	8	1	0	5	41	41	10	0	35	6	8	2	7	2	No
Oromia	Adama Town	Adama Town	Biftu HC	Primary Health Care Unit	52	4/1/2022	2021	100	41	59	50	113	113	0	0	53	0	0	0	0	0	13	13	3	0	0	0	0	0	0	0	No
Oromia	Asela Town	Asela town	Asela H/C	Primary Health Care Unit	52	4/1/2022	2021	477	378	99	144	477	477	0	0	144	0	0	0	0	0	0	0	0	0	0	0	0	0	0	0	No
Oromia	Arsi	Lemu Bilbilo	Bokoji G/Hospital	Secondary Health Care Unit	52	4/1/2022	2021	143	70	73	52	153	153	0	0	54	1	7	0	0	1	10	10	2	0	14	9	0	0	0	0	No		Lack of Personal Protective Equipment
Oromia	Bishoftu	Bishoftu	Kurkura HC	Primary Health Care Unit	52	4/1/2022	2021	461	214	247	215	461	461	0	0	215	0	7	2	0	132	0	0	0	0	0	0	0	0	0	0	No
Oromia	Jimma town	Jimma Town	Jimma HC	Primary Health Care Unit	52	4/1/2022	2021	255	173	82	37	261	261	0	0	39	0	0	0	0	0	6	6	2	0	0	0	0	0	0	0	No
Oromia	Jimma town	Jimma town	Shenen Gibe G/ hospital	Secondary Health Care Unit	52	4/1/2022	2021	114	54	60	46	137	137	0	0	51	4	7	0	0	1	23	23	5	0	8	7	0	0	2	0	No
Oromia	Shashamane Town	Shashamane Town	Melka Oda G/ Hospital	Secondary Health Care Unit	52	4/1/2022	2021	139	69	70	48	139	139	0	0	48	0	0	0	0	0	0	0	0	0	3	0	0	0	0	0	No
Oromia	North Shoa	Wachale	Muka Turi P/Hospital	Primary Health Care Unit	52	4/1/2022	2021	90	43	47	38	90	90	0	0	38	4	6	0	0	1	0	0	0	0	18	0	6	0	4	0	No
Amhara	C/Gondar	Gondar Zuria	maksegnit Health Center	Primary Health Care Unit	52	3/1/2022	2021	8	2	6	1	8	8		0	1	0	0	0	0	0	0	0	0	0	0	0	0	0	0	0	No
Amhara	Bahirdar city	Bahir Dar	Tibebe Gion CSH	Tertiary Health Care Unit	52	3/1/2022	2021	141	87	54	44	141	141	0	0	44	4	16	1	0	7	0	0	0	0	78	13	8	3	4	3	No
Amhara	E/Gojjam	D/Markos	Debre-Markos CSH	Tertiary Health Care Unit	52	3/1/2022	2021	139	73	66	41	146	146	0	0	47	10	11	2	0	6	15	7	6	0	11	11	1	1	1	1	No
Amhara	N/Gondar	Debark	Debark Hospital	Primary Health Care Unit	52	3/1/2022	2021	14	8	6	1	14	14	0	0	1	0	0	0	0	4	0	0	0	0	4	0	0	0	3	0	No
Amhara	North Shoa	D/Birhan	Debrebrihan CSH	Tertiary Health Care Unit	52	3/1/2022	2021	55	30	25	26	55	55	0	0	26	3	0	0	0	0	0	0	0	0	9	0	4	0	1	0	No
Amhara	W/Gojjam	Burie	Burie Hospital	Primary Health Care Unit	52	3/1/2022	2021	41	20	21	15	41	41	0	0	15	0	0	0	0	0	0	0	0	0	0	0	0	0	0	0	No
Amhara	W/Gojjam	Burie	Burie Hospital	Primary Health Care Unit	52	27/12/2021	2021	22	9	13	3	22	22	0	0	3	0	0	0	0	0	0	0	0	0	0	0	0	0	0	0	No
Amhara	S/wollo	Dessie	Dessie CSH	Tertiary Health Care Unit	52		2021								0
Afar	1	Elidar	Elidar Health Center	Primary Health Care Unit	52	4/1/2022	2021	11	9	2	0	11	11	0	0	0	0	0	0	0	0	0	0	0	0	0	0	0	0	0	0	No
Afar	1	Dubti	Dubti general hospital	Secondary Health Care Unit	52	4/1/2022	2021	9	5	4	0	9	9	0	0	0	0	0	0	0	0	0	0	0	0	0	0	0	0	0	0	No
Afar	1	Mille	Mille Health Center	Primary Health Care Unit	52	4/1/2022	2021	3	3	0	0	3	3	0	0	0	0	0	0	0	0	0	0	0	0	0	0	0	0	0	0	No
Afar	Zone 3	Awash 7	Awash Health Center	Primary Health Care Unit	52	4/1/2022	2021	20	10	10	7	20	20	0	0	7	2	0	0	0	0	2	2	0	0	0	0	0	0	0	0	No		Shortage of PPE
Afar	5	Aysaita	Aysaita hospital	Primary Health Care Unit	52	4/1/2022	2021	7	5	1	0	6	6	0	0	0	0	0	0	0	0	0	0	0	0	32	12	3	1	0	0	No		Lack of awarenes for COVID-19 screening in the hospital staff
Afar	2	Abaala	Aba'ala Primary Hospital	Primary Health Care Unit	52	4/1/2022	2021								0
AA	Yeka	4	Minilek II Hospital	Tertiary Health Care Unit	1	10/1/2022	2022	442	214	228	86	514	376	138	0	102	4	0	1	0	0	86	70	6	0	20	0	4	2	4	0	No
AA	Kirkos	7	Zewditu Memorial Hospital	Secondary Health Care Unit	1	10/1/2022	2022	245	121	124	82	289	245	44	0	96	8	0	0	0	0	21	21	2	0	0	0	0	0	0	0	No
AA	Arada	4	Ras Desta Damtew Memorial Hospital	Secondary Health Care Unit	1	10/1/2022	2022	229	101	128	62	308	229	79	0	65	1	10	0	0	0	5	5	2	0	0	0	0	0	0	0	No
AA	Arada	6	Yekatirt 12 Hospital	Tertiary Health Care Unit	1	10/1/2022	2022	107	53	42	37	405	285	120	0	63	0	18	4	0	20	1	1	1	0	22	16	6	2	6	2	No
AA	Akaki	1	Tirunesh Bejing Hospital	Secondary Health Care Unit	1	10/1/2022	2022	479	259	220	155	489	409	80	0	164	44	10	0	0	68	209	148	21	0	13	13	2	2	0	0	No
AA	Bole	14	Dil Fire Health Center	Primary Health Care Unit	1	10/1/2022	2022	228	115	113	88	228	228	0	0	88	0	0	0	0	0	0	0	0	0	3	0	0	0	0	0	No
Harari	Harari	Amirnur	Jugel Hosp	Secondary Health Care Unit	1	10/1/2022	2022	360	171	189	150	365	365	0	0	150	0	0	0	0	0	33	5	0	0	0	0	0	0	0	0	No
Harari	Harari	Jinela	Hiwot Fana Hosp	Tertiary Health Care Unit	1	10/1/2022	2022	173	91	82	18	193	193	0	0	24	12	9	0	0	2	20	20	6	0	52	9	6	0	2	0	No
Harari	Harari	Amirnur	Amirnure HC	Primary Health Care Unit	1	10/1/2022	2022	123	65	58	26	123	123	0	0	26	0	0	0	0	0	0	0	0	0	0	0	0	0	0	0	No
Harari	Harari	Hakim	Arategna HC	Primary Health Care Unit	1	10/1/2022	2022	113	50	63	20	139	139	0	0	26	0	0	0	0	0	27	26	6	3	0	0	0	0	0	0	No
Gambella	Gambella Town adm.	Gambella T. Admin.	Gambella Primary Hospital	Primary Health Care Unit	1	11/1/2022	2022	49	20	32	5	52	52	0	0	5	0	0	0	0	0	2	0	0	2	4	0	0	0	0	0	No
Gambella	Mejeng Zone	Godere	Metti Health Center	Primary Health Care Unit	1	11/1/2022	2022	115	65	50	45	115	115	0	0	45	1	0	0	0	5	9	4	2	0	0	0	0	0	0	0	No
Gambella	Gambella Town adm.	Gambella T. Admin.	Gambella General Hospital	Secondary Health Care Unit	1	11/1/2022	2022	58	47	11	18	58	58	0	0	18	0	0	0	0	0	0	0	0	0	0	0	3	0	2	0	No
Gambella	Mejeng Zone	Menegesh	Kumi Primary Hospital	Primary Health Care Unit	1	11/1/2022	2022	13	7	6	0	13	13	0	0	0	0	0	0	0	0	0	0	0	0	0	0	5	0	0	0	No
Gambella	Agnewa Zone	Dimma	Dimma Health Center	Primary Health Care Unit	1	11/1/2022	2022	24	11	13	0	24	24	0	0	0	0	0	0	0	0	0	0	0	0	0	0	0	0	0	0	No
Gambella	Agnewa Zone	Gog	Pinyudo Primary Hospital	Primary Health Care Unit	1	11/1/2022	2022	11	3	8	4	11	11	0	0	4	0	0	0	0	0	0	0	0	0	0	0	0	0	0	0	No
Gambella	Nure Zone	Lare	Lare Health Center	Primary Health Care Unit	1	11/1/2022	2022	29	14	15	0	0	29	0	29	0	0	0	0	0	0	0	0	0	0	0	0	0	0	0	0	No
Dire Dawa	NA	DD.Op. Woreda	Dilchora Hospital	Secondary Health Care Unit	1	10/1/2022	2022	116	64	52	34	240	240	0	0	50	1	12	2	1	10	119	119	1	0	28	12	6	0	6	0	No
Dire Dawa	NA	Sabian Op. Woreda	Sabian General Hospital	Secondary Health Care Unit	1	10/1/2022	2022	253	126	127	87	277	277	0	0	95	1	7	0	0	4	24	24	8	0	17	7	6	1	6	0	No
Dire Dawa	NA	Sabian Op. Woreda	Goro Health Center	Primary Health Care Unit	1	10/1/2022	2022	227	129	98	73	306	306	0	0	78	2	0	0	0	6	342	79	5	0	0	0	0	0	0	0	No
Dire Dawa	NA	Legahare Op. Woreda	Legahare Health Center	Primary Health Care Unit	1	10/1/2022	2022	250	135	115	67	436	436	0	0	88	5	0	0	0	17	153	153	21	1	0	0	0	0	0	0	No
B-Gumuz	Assosa	Assosa	Assosa G/hospital	Secondary Health Care Unit	1	11/1/2022	2022	275	141	134	71	275	275	0	0	71	0	0	0	0	0	85	85	27	0	19	13	3	1	2	0	No
B-Gumuz	Metekel	Pawi	Pawi G/hospital	Secondary Health Care Unit	1	11/1/2022	2022	46	27	19	3	46	46	0	0	3	0	0	0	0	2	6	6	1	0	0	1	0	0	0	1	No
B-Gumuz	Assosa	Menga	Menga P/hospital	Primary Health Care Unit	1	11/1/2022	2022	90	43	47	38	90	90	0	0	38	7	0	0	0	0	0	0	0	0	0	0	0	0	0	0	No
B-Gumuz	Assosa	Assosa	Assosa T.health centre	Primary Health Care Unit	1	11/1/2022	2022	66	38	28	39	66	66	0	0	39	0	0	0	0	0	0	0	0	0	0	0	0	0	0	0
B-Gumuz	Metekel	Mandura	Gelgele Belese HC	Primary Health Care Unit			2021								0
B-Gumuz	Assosa	Bambasi	Bambasi Health Centre	Primary Health Care Unit	1	11/1/2022	2022	44	28	16	0	44	44	0	0	0	0	0	0	0	0	0	0	0	0	0	0	0	0	0	0	Yes	Supplies
B-Gumuz	Metekel	Manbuk	Mambuk Health centre	Primary Health Care Unit	1	11/1/2022	2022	46	27	19	3	46	46	0	0	3	0	0	0	0	2	6	6	1	0	0	1	0	0	0	1	No
Sidama	NA	Hawasa city Adm.	Hawasa CSH	Tertiary Health Care Unit	1	10/1/022	2022	59	27	32	25	59	0	59	0	25	2	3	0	0	2	0	0	0	0	11	3	6	3	6	3	No
Sidama	NA	Hawasa city Adm.	Adare general hospital	Secondary Health Care Unit	1	10/1/022	2022	217	99	118	89	217	217	0	0	89	0	1	0	0	0	0	0	0	0	0	0	0	0	0	0	No
Sidama	NA	Dale Woreda	Yirgalem general hospital	Secondary Health Care Unit	1	10/1/022	2022	55	32	23	25	55	55	0	0	25	0	0	0	0	0	18	6	1		7	0	3	0	1	0	No
Sidama	NA	Bona	Bona general hospital	Secondary Health Care Unit	1	10/1/022	2022	5	3	2	0	5	5	0	0	0	0	0	0	0	0	0	0	0	0	4	0	1	0	1	0	Yes	The trained personnel was not on Job because of the holiday.
Somali	Korahey	kebridahar	Kebridahar hospital	Secondary Health Care Unit	1	12/1/2022	2022	19	11	8	1	19	19	0	0	1	0	0	0	0	0	0	0	0	0	0	0	0	0	0	0	No
Somali	Sitti	Aysha	Dewele HC	Primary Health Care Unit	1	12/1/2022	2022	28	19	9	2	28	28	0	0	2	0	0	0	0	0	7	7	0	0	0	0	0	0	0	0	No
Somali	Jarar	Degahbour	Degahbour Hospital	Secondary Health Care Unit	1	12/1/2022	2022	24	12	12	15	24	24	0	0	15	0	4	0	0	0	0	0	0	0	0	0	0	0	0	0	No
Somali	Dollo	Warder	Warder Hospital	Primary Health Care Unit	1	12/1/2022	2022	30	14	16	0	30	30	0	0	6	3	0	0	0	0	7	7	0	0	0	0	0	0	0	0	No
Somali	Erer	Fik	Fik Hospital	Secondary Health Care Unit	1	12/1/2022	2022	25	19	6	5	25	25	0	0	5	0	1	0	0	0	4	4	0	0	0	0	0	0	1	0	No
Somali	Liban	Dollo-Ado	Dollo-Ado Hospital	Primary Health Care Unit	1	12/1/2022	2022	17	11	6	0	17	17	0	0	0	0	0	0	0	0	0	0	0	0	0	0	0	0	0	0	No
Somali	Fafan	Jigjiga	Karamara Hospital	Secondary Health Care Unit	1	12/1/2022	2022	93	64	29	15	93	75	18	0	15	0	2	0	0	0	13	13	1	0	3	0	4	0	2	0	No
Somali	Shabelle	Gode	Godey Hospital	Secondary Health Care Unit	1	12/1/2022	2022	11	4	7	5	11	11	0	0	5	0	0	0	0	0	3	3	0	0	0	0	0	0	0	0	No
SNNPR	Gamo	Arbaminch town	Arbaminch General Hospital	Secondary Health Care Unit	1	11/1/2022	2022	74	41	33	26	74	74	0	0	26	0	0	0	0	0	16	11	3	0	9	0	1	0	1	0	No
SNNPR	Gedeo	Dilla Town	Dilla University RH	Tertiary Health Care Unit	1	11/1/2022	2022	62	33	29	16	62	62	0	0	16	3	3	0	0	3	12	6	3	0	18	0	3	0	2	0	No
SNNPR	Bench Sheko	Mizan Aman Town	Mizan Teppi UniversityHospital	Tertiary Health Care Unit	1	11/1/2022	2022	62	38	24	30	62	62	0	0	30	0	3	0	0	0	0	0	0	0	9	0	1	0	1	0	No
SNNPR	Silte	Worabe Town	Worabe comprehensive Hospital	Tertiary Health Care Unit	1	11/1/2022	2022	186	87	99	72	186	186	0	0	72	1	25	1	0	6	8	2	0	0	4	7	4	4	0	2	No
SNNPR	Wolayta	Sodo Town	Wolayita Sodo University Hospital	Tertiary Health Care Unit	1	11/1/2022	2022	62	43	19	24	62	62	0	0	24	0	1	0	0	0	0	0	0	0	8	2	2	0			No
SNNPR	Gurage	Butajira Town	Butajira Hospital	Secondary Health Care Unit	1	11/1/2022	2022	166	66	100	89	166	163	3	0	89	0	2	0	0	0	0	0	0	0	6	2	2	0	2	0	No
Oromia	Adama Town	Adama Town	AdamaHMC	Secondary Health Care Unit	1	11/1/2022	2022	274	126	148	24	310	310	0	0	39	6	5	1	0	4	36	36	15	0	35	4	8	1	7	1	No
Oromia	Adama Town	Adama Town	Biftu HC	Primary Health Care Unit	1	11/1/2022	2022	90	35	55	50	105	105	0	0	57	0	0	0	0	13	15	15	7	0	0	0	0	0	0	0	No
Oromia	Asela Town	Asela town	Asela H/C	Primary Health Care Unit	1	11/1/2022	2022	693	545	148	210	693	693	0	0	210	0	0	0	0	0	0	0	0	0	0	0	0	0	0	0	No
Oromia	Arsi	Lemu Bilbilo	Bokoji G/Hospital	Secondary Health Care Unit	1	11/1/2022	2022	168	73	95	72	178	178	0	0	72	0	4	0	0	9	10	10	0	0	14	4	0		0	0	No
Oromia	Bishoftu	Bishoftu	Kurkura HC	Primary Health Care Unit	1	11/1/2022	2022	321	172	149	102	321	321	0	0	102	1	4	1	0	218	0	0	0	0	0	0	0	0	0	0	No
Oromia	Jimma town	Jimma Town	Jimma HC	Primary Health Care Unit	1	11/1/2022	2022	343	280	63	51	349	349	0	0	51	0	0	0	0	0	6	6	2	0	0	0	0	0	0	0	No
Oromia	Jimma town	Jimma town	Shenen Gibe G/ hospital	Secondary Health Care Unit	1	11/1/2022	2022	98	32	66	61	121	121	0	0	74	6	9	0	0	3	23	23	13	0	8	9	0	0	2	0	No
Oromia	Shashamane Town	Shashamane Town	Melka Oda G/ Hospital	Secondary Health Care Unit	1	11/1/2022	2022	185	71	114	64	185	185	0	0	64	0	0	0	0	0	0	0	0	0	10	7	3	0	0	0	No
Oromia	North Shoa	Wachale	Muka Turi P/Hospital	Primary Health Care Unit	1	11/1/2022	2022	128	46	82	82	128	128	0	0	82	23	4	1	0	1	0	0	0	0	18	0	6	0	4	0	No
Amhara	C/Gondar	Gondar Zuria	maksegnit Health Center	Primary Health Care Unit	1	10/1/2022	2022	18	10	8	10	18	18	0	0	10	3	0	0	0	0	0	0	0	0	0	0	0	0	0	0	No
Amhara	Bahirdar city	Bahir Dar	Tibebe Gion CSH	Tertiary Health Care Unit	1	10/1/2022	2022	128	84	44	47	128	128	0	0	47	3	9	0	0	13	0	0	0	0	78	6	8	3	4	3	No
Amhara	E/Gojjam	D/Markos	Debre-Markos CSH	Tertiary Health Care Unit	1	10/1/2022	2022	107	47	60	40	107	107	0	0	40	3	6	4	0	8	9	0	0	0	13	13	1	1	1	1	No
Amhara	N/Gondar	Debark	Debark Hospital	Primary Health Care Unit	1	10/1/2022	2022	48	31	15	18	46	46	0	0	18	0	0	0	0	7	0	0	0	0	4	0	0	0	3	0	No
Amhara	North Shoa	D/Birhan	Debrebrihan CSH	Tertiary Health Care Unit	1	10/1/2022	2022	47	26	21	20	47	47	0	0	20	0	0	0	0	0	0	0	0	0	9	0	4	0	1	0	No
Amhara	W/Gojjam	Burie	Burie Hospital	Primary Health Care Unit	1	10/1/2022	2022	33	18	15	8	33	33	0	0	8	0	0	0	0	0	0	0	0	0	0	0	0	0	0	0	No
Afar	1	Elidar	Elidar Health Center	Primary Health Care Unit	1	10/1/2022	2022	145	118	27	3	145	145	0	0	3	0	0	0	0	0	0	0	0	0	0	0	0	0	0	0	No
Afar	1	Dubti	Dubti general hospital	Secondary Health Care Unit	1	10/1/2022	2022	11	6	5	1	11	11	0	0	1	0	0	0	0	0	0	0	0	0							No
Afar	1	Mille	Mille Health Center	Primary Health Care Unit	1	10/1/2022	2022	6	4	2	0	6	6	0	0	0	0	0	0	0	0	0	0	0	0	0	0	0	0	0	0	No
Afar	Zone 3	Awash 7	Awash Health Center	Primary Health Care Unit	1	10/1/2022	2022	0	0	0	0	0	0	0	0	0	0	0	0	0	0	2	2	0	0	0	0	0	0	0	0	No
Afar	5	Aysaita	Aysaita hospital	Primary Health Care Unit	1	10/1/2022	2022	10	5	1	1	6	6	0	0	1	0	0	0	0	0	3	0	0	0	24	12	3	1	0	0	No
Afar	2	Abaala	Aba'ala Primary Hospital	Primary Health Care Unit	1	10/1/2022	2022								0
AA	Yeka	4	Minilek II Hospital	Tertiary Health Care Unit	2	17/1/2022	2022	406	192	214	70	522	385	137	0	71	3	0	1	0	0	86	70	1	0	20	0	4	1	4	0	No
AA	Kirkos	7	Zewditu Memorial Hospital	Secondary Health Care Unit	2	17/1/2022	2022	205	90	115	27	231	137	94	0	29	1	0	0	0	0	8	8	1	0	0	0	0	0	0	0	No
AA	Arada	4	Ras Desta Damtew Memorial Hospital	Secondary Health Care Unit	2	17/1/2022	2022	161	62	99	28	231	161	70	0	28	0	14	0	0	0	0	0	0	0	0	0	0	0	0	0	Yes	Collector abscentism for one day (Monday)
AA	Arada	6	Yekatirt 12 Hospital	Tertiary Health Care Unit	2	17/1/2022	2022	105	49	48	26	483	319	164	0	31	0	11	6	0	19	0	0	0	0	22	9	6	1	6	1	No
AA	Akaki	1	Tirunesh Bejing Hospital	Secondary Health Care Unit	2	17/1/2022	2022	457	198	259	71	457	385	72	0	84	2	11	1	0	5	92	65	11	0	13	9	2	2	0	0	No
AA	Bole	14	Dil Fire Health Center	Primary Health Care Unit	2	17/1/2022	2022	189	85	104	40	189	189	0	0	40	0	0	0	0	0	0	0	0	0	3	0	0	0	0	0	No
Harari	Harari	Amirnur	Jugel Hosp	Secondary Health Care Unit	2	17/1/2022	2022	328	157	171	84	328	328	0	0	84	0	0	0	0	0	56	0	0	0	0	0	0	0	0	0	No
Harari	Harari	Jinela	Hiwot Fana Hosp	Tertiary Health Care Unit	2	17/1/2022	2022	224	108	116	10	226	226	0	0	11	1	12	2	0	11	4	2	1	0	52	12	6	2	1	1	No
Harari	Harari	Amirnur	Amirnure HC	Primary Health Care Unit	2	17/1/2022	2022	96	55	41	21	96	96	0	0	21	0	0	0	0	0	0	0	0	0	0	0	0	0	0	0	No
Harari	Harari	Hakim	Arategna HC	Primary Health Care Unit	2	17/1/2022	2022	90	40	50	25	98	98	0	0	25	0	0	0	0	0	10	8	0	2	0	0	0	0	0	0	No
Gambella	Gambella Town adm.	Gambella T. Admin.	Gambella Primary Hospital	Primary Health Care Unit	2	18/1/2022	2022	34	13	21	0	34	34	0	0	0	0	0	0	0	0	0	0	0	0	4	0	0	0	0	0	Yes	Ag-RDT supply, Supplies stockout	Ag-RDT Supplies stockout
Gambella	Mejeng Zone	Godere	Metti Health Center	Primary Health Care Unit	2	18/1/2022	2022	144	104	40	37	144	144	0	0	37	0	0	0	0	16	8	4	0	0	0	0	0	0	0	0
Gambella	Gambella Town adm.	Gambella T. Admin.	Gambella General Hospital	Secondary Health Care Unit	2	18/1/2022	2022	47	31	16	5	47	47	0	0	5	0	0	0	0	0	0	0	0	0	0	0	3	0	2	0			Shortage of PPE
Gambella	Mejeng Zone	Menegesh	Kumi Primary Hospital	Primary Health Care Unit	2	18/1/2022	2022	12	7	5	1	12	12	0	0	1	0	0	0	0	0	0	0	0	0	0	0	5	0	0	0
Gambella	Agnewa Zone	Dimma	Dimma Health Center	Primary Health Care Unit	2	18/1/2022	2022	14	6	8	0	14	14	0	0	0	0	0	0	0	0	0	0	0	0	0	0	0	0	0	0	Yes	Shortage of RDT Ag test kit, starting from Friday to till stock out	1)Shortage of RDT-Ag test Kit, 2)Carelessnesss of woreda Health office to sign on written lab request to regional laboratory office. 3)Loss follow up of PHEM woreda officer towards our health facility. For example, I inform about RDT kit before stok out.
Gambella	Agnewa Zone	Gog	Pinyudo Primary Hospital	Primary Health Care Unit	2	18/1/2022	2022	21	9	12	0	21	21	0	0	0	0	0	0	0	0	0	0	0	0	0	0	0	0	0	0
Gambella	Nure Zone	Lare	Lare Health Center	Primary Health Care Unit	2	18/1/2022	2022	52	20	32	0	0	52	0	52	0	0	0	0	0	0	0	0	0	0	0	0	0	0	0	0		shortage of trained personel	1)electric power interruption 2)shortage of trained personel 3)Lack of printer and Connection problem
Dire Dawa	Not appllicable	Dire Dawa Op. Woreda	Dilchora Hospital	Secondary Health Care Unit	2	16/1/2022	2022	101	59	42	14	271	271	0	0	16	1	5	0	0	9	116	116	2	0	28	10	6	0	6	0	No
Dire Dawa	Not appllicable	Sabian Op. Woreda	Sabian General Hospital	Secondary Health Care Unit	2	16/1/2022	2022	216	117	99	48	218	218	0	0	49	1	8	0	0	0	2	2	1	0	17	8	6	1	6	0	No
Dire Dawa	Not appllicable	Sabian Op. Woreda	Goro Health Center	Primary Health Care Unit	2	16/1/2022	2022	178	88	90	42	224	224	0	0	46	1	0	0	0	95	159	66	4	0	0	0	0	0	0	0	No
Dire Dawa	Not appllicable	Legahare Op. Woreda	Legahare Health Center	Primary Health Care Unit	2	16/1/2022	2022	262	160	102	25	373	373	0	0	47	1	0	0	0	0	107	107	21	1	0	0	0	0	0	0	No
B-Gumuz	Assosa	Assosa	Assosa G/hospital	Secondary Health Care Unit	2	19/01/2022	2022	205	96	109	46	205	205	0	0	46	0	0	0	0	0	62	62	24	0	18	14	2	2	2	0	No
B-Gumuz	Metekel	Pawi	Pawi G/hospital	Secondary Health Care Unit	2	19/01/2022	2022	106	83	23	27	106	106	0	0	27	0	0	0	0	24	0	0	0	0	0	3	0	1	0	0	No
B-Gumuz	Assosa	Menga	Menga P/hospital	Primary Health Care Unit	2	19/01/2022	2022	55	23	32	41	55	55	0	0	41		0	0	0	0	0	0	0	0	0	0	0	0	0	0	No
B-Gumuz	Assosa	Bambasi	Bambasi Health Centre	Primary Health Care Unit	2	19/01/2022	2022	36	26	10	0	36	36	0	0	0	0	0	0	0	0	0	0	0	0	0	0	0	0	0	0	Yes	Supplies
B-Gumuz	Metekel	Mandura	Mambuk Health centre	Primary Health Care Unit	2	19/01/2022	2022	69	33	44	25	69	69	0	0	25	0	0	0	0	6	50	10		2	6	1	0	0	0	0	No		Net wotk problem for communication
Sidama	NA	Hawasa city Adm.	Hawasa CSH	Tertiary Health Care Unit	2	17/1/021	2022	75	50	25	23	75	0	75	0	23	2	2	1	0	3	0	0	0	0	11	2	6	2	6	2	No
Sidama	NA	Hawasa city Adm.	Adare general hospital	Secondary Health Care Unit	2	17/1/021	2022	131	64	67	22	131	131	0	0	22	0	0	0	0	0	0	0	0	0	0	0	0	0	0	0	Yes	Ag-RDT supply, not requited on time
Sidama	NA	Dale Woreda	Yirgalem general hospital	Secondary Health Care Unit	2	17/1/021	2022	5	4	1	1	5	5	0	0	1	0	0	0	0	0	0	0	0	0	7	0	3	0	1	0	No
Sidama	NA	Bona	Bona general hospital	Secondary Health Care Unit	2	17/1/021	2022	11	6	5	6	11	11	0	0	0	0	2	0	0	1	0	0	0	0	4	0	1	0	1	0	No
Somali	Korahey	kebridahar	Kebridahar hospital	Secondary Health Care Unit	2	19/1/2022	2022	20	11	9	1	20	20	0	0	1	0	0	0	0	0	0	0	0	0	0	0	0	0	0	0	No		Absence of isolation center.
Somali	Sitti	Aysha	Dewele HC	Primary Health Care Unit	2	19/1/2022	2022	36	14	22	1	36	36	0	0	1	0	0	0	0	0	3	3	1	0	0	0	0	0	0	0	No		printer for printing documents
Somali	Jarar	Degahbour	Degahbour Hospital	Secondary Health Care Unit	2	19/1/2022	2022	38	13	25	9	38	38	0	0	9	0	0	0	0	0	15	15	3	0	0	0	0	0	0	0	No		some Pts and contacts are refusing to test covid-19
Somali	Dollo	Warder	Warder Hospital	Primary Health Care Unit	2	19/1/2022	2022	20	13	7	5	20	20	0	0	5	0	0	0	0	0	5	5	0	0	0	0	0	0	0	0	No		have no logistic and transportation
Somali	Erer	Fik	Fik Hospital	Secondary Health Care Unit	2	19/1/2022	2022	44	29	15	8	44	44	0	0	8	0	2	0	0	0	5	5	0	0	0	0	0	0	1	0	No		NO PCR machie
Somali	Liban	Dollo-Ado	Dollo-Ado Hospital	Primary Health Care Unit	2	19/1/2022	2022	20	10	10	1	20	20	0	0	1	0	0	0	0	0	0	0	0	0	0	0	0	0	0	0	No		low infection prevention and control
Somali	Fafan	Jigjiga	Karamara Hospital	Secondary Health Care Unit	2	19/1/2022	2022	74	51	23	10	74	65	9	0	10	0	4	3	0	0	10	10	0	0	3	0	4	0	2	0	No		Isolation center is not enough for patients.
Somali	Shabelle	Gode	Godey Hospital	Secondary Health Care Unit	2	19/1/2022	2022	22	12	10	7	22	22	0	0	5	0	0	0	0	0	0	0	0	0	0	0	0	0	0	0	No		low patient fellow in the hospital and refusal of testing
SNNPR	Gamo	Arbaminch town	Arbaminch General Hospital	Secondary Health Care Unit	2	17/1/2022	2022	67	36	31	9	67	67	0	0	9	0	4	0	0	0	5	4	1	0	9	4	1	0	1	0	No
SNNPR	Gedeo	Dilla Town	Dilla University RH	Tertiary Health Care Unit	2	17/1/2022	2022	87	41	46	20	87	87	0	0	20	3	4	0	0	2	14	3	0	0	18	4	3	0	2	2	No
SNNPR	Bench Sheko	Mizan Aman Town	Mizan Teppi UniversityHospital	Tertiary Health Care Unit	2	17/1/2022	2022	55	34	21	18	55	55	0	0	18	0	2	0	0	0	0	0	0	0	9	0	1	0	1	0	No
SNNPR	Silte	Worabe Town	Worabe comprehensive Hospital	Tertiary Health Care Unit	2	17/1/2022	2022	120	54	66	42	120	120	0	0	42	0	15	4	0	7	0	0	0	0	5	5	4	4	0	2	No
SNNPR	Wolayta	Sodo Town	Wolayita Sodo University Hospital	Tertiary Health Care Unit	2	17/1/2022	2022	57	36	21	11	57	57	0	0	11	0	1	0	0	0	0	0	0	0	8	3	2	0	4	0	No
SNNPR	Gurage	Butajira Town	Butajira Hospital	Secondary Health Care Unit	2	17/1/2022	2022	114	54	60	46	114	114	0	0	46		4	3	0	3	0	0	0	0	7	4	3	2	4	0	No
Oromia	Adama Town	Adama Town	AdamaHMC	Secondary Health Care Unit	2	18/1/2022	2022	291	103	188	21	319	319	0	0	29	2	8	6	0	5	28	28	8	0	10	4	8	4	7	4	No		shortage of bed for admission
Oromia	Adama Town	Adama Town	Biftu HC	Primary Health Care Unit	2	18/1/2022	2022	106	46	60	32	116	116	0	0	32	0	0	0	0	0	10	10	0	0	0	0	0	0	0	0	No
Oromia	Asela Town	Asela town	Asela H/C	Primary Health Care Unit	2	18/1/2022	2022	543	265	278	245	543	543	0	0	245	0	0	0	0	0	0	0	0	0	0	0	0	0	0	0	No		Shortage of PPE
Oromia	Arsi	Lemu Bilbilo	Bokoji G/Hospital	Secondary Health Care Unit	2	18/1/2022	2022	200	61	139	85	209	209	0	0	85	1	4	0	0	4	9	9	0	0	14	5	0	0	0	0	No		Shortage of PPE
Oromia	Bishoftu	Bishoftu	Kurkura HC	Primary Health Care Unit	2	18/1/2022	2022	296	166	130	58	296	296	0	0	58	0	7	0	0	102	0	0	0	0	0	0	0	0	0	0	No
Oromia	Jimma town	Jimma Town	Jimma HC	Primary Health Care Unit	2	18/1/2022	2022	191	151	40	22	195	195	0	0	23	0	0	0	0	0	4	4	1	0	0	0	0	0	0	0	No
Oromia	Jimma town	Jimma town	Shenen Gibe G/ hospital	Secondary Health Care Unit	2	18/1/2022	2022	58	30	28	27	65	65	0	0	29	0	5	0	0	7	7	7	2	0	8	5	0	0	2	0	No		Still resistence from laboratory personel to take sample
Oromia	Shashamane Town	Shashamane Town	Melka Oda G/ Hospital	Secondary Health Care Unit	2	18/1/2022	2022	168	96	72	59	168	168	0	0	59	0	0	1	0	6	0	0	0	0	10	7	3	0	3	0	No
Oromia	North Shoa	Wachale	Muka Turi P/Hospital	Primary Health Care Unit	2	18/1/2022	2022	117	58	59	55	117	117	0	0	55	6	5	0	0	1	0	0	0	0	18	0	6	0	4	0	No		Shortage of PPE
Amhara	C/Gondar	Gondar Zuria	maksegnit Health Center	Primary Health Care Unit	2	17/1/2022	2022	34	11	23	18	34	34	0	0	18	2	0	0	0	0	0	0	0	0	0	0	0	0	0	0	No
Amhara	Bahirdar city	Bahir Dar	Tibebe Gion CSH	Tertiary Health Care Unit	2	17/1/2022	2022	231	152	79	65	231	231	0	0	65	5	13	10	0	6	0	0	0	0	78	10	8	3	4	3	No
Amhara	E/Gojjam	D/Markos	Debre-Markos CSH	Tertiary Health Care Unit	2	17/1/2022	2022	106	52	54	44	106	106	0	0	44	2	9	4	0	5	0	0	0	0	13	13	1	1	1	1	No
Amhara	N/Gondar	Debark	Debark Hospital	Primary Health Care Unit	2	17/1/2022	2022	65	32	33	17	65	65	0	0	17	0	0	0	0	12	0	0	0	0	4	0	0	0	3	0	No
Amhara	North Shoa	D/Birhan	Debrebrihan CSH	Tertiary Health Care Unit	2	17/1/2022	2022	70	32	38	24	70	70	0	0	24	0	0	2	0	0	0	0	0	0	9	0	4	0	1	0	No
Amhara	W/Gojjam	Burie	Burie Hospital	Primary Health Care Unit	2	17/1/2022	2022	54	29	25	19	54	54	0	0	19	0	0	0	0	0	0	0	0	0	0	0	0	0	0	0	No
Afar	1	Elidar	Elidar Health Center	Primary Health Care Unit	2	18/1/2022	2022	319	263	56	7	319	319	0	0	7	0	0	0	0	0	0	0	0	0	0	0	0	0	0	0	No		No training for OSU staff
Afar	1	Dubti	Dubti general hospital	Secondary Health Care Unit	2	18/1/2022	2022	7	3	4	0	7	7	0	0	0	0	0	0	0	0	0	0	0	0							No		No training for OSU staff
Afar	1	Mille	Mille Health Center	Primary Health Care Unit	2	18/1/2022	2022	3	3	0	0	3	3	0	0	0	0	0	0	0	0	0	0	0	0	0	0	0	0	0	0	No		No training for OSU staff and facility staff
Afar	Zone 3	Awash 7	Awash Health Center	Primary Health Care Unit	2	18/1/2022	2022	6	6	0	0	6	6	0	0	0	0	0	0	0	0	0	0	0	0	0	0	0	0	0	0	No		No training for OSU staff
Afar	5	Aysaita	Aysaita hospital	Primary Health Care Unit	2	18/1/2022	2022	19	10	8	4	18	18	0	0	4	1	0	0	0	1	3	2	0	0	4	1	3		0	0	No		No training for OSU staff
Afar	2	Abaala	Aba'ala Primary Hospital	Primary Health Care Unit	2	18/1/2022	2022								0
AA	Yeka	4	Minilek II Hospital	Tertiary Health Care Unit	3	24/1/2022	2022	263	122	141	11	346	260	86	0	14	0	2	1	0	0	10	10	0	0	0	0	4	2	4	0	No
AA	Kirkos	7	Zewditu Memorial Hospital	Secondary Health Care Unit	3	24/1/2022	2022	126	56	70	18	131	76	55	0	18	0	0	0	0	0	14	14	1	0	0	0	0	0	0	0	No
AA	Arada	4	Ras Desta Damtew Memorial Hospital	Secondary Health Care Unit	3	24/1/2022	2022	92	40	52	5	145	92	53	0	5	0	1	0	0	0	0	0	0	0	0	0	0	0	0	0	Yes	PCR test interruption due to sample collector absenteeism on Tuesday and Thursday
AA	Arada	6	Yekatirt 12 Hospital	Tertiary Health Care Unit	3	24/1/2022	2022	69	29	38	6	316	188	128	0	6	0	9	4	0	7	0	0	0	0	22	7	6	1	6	1	No
AA	Akaki	1	Tirunesh Bejing Hospital	Secondary Health Care Unit	3	24/1/2022	2022	160	76	84	17	210	158	52	0	25	0	7	1	0	4	15	15	2	1	13	8	2	2	0	0	No
AA	Bole	14	Dil Fire Health Center	Primary Health Care Unit	3	24/1/2022	2022	31	13	18	3	31	31	0	0	3	0	0	0	0	0	0	0	0	0	3	0	0	0	0	0	No
Harari	Harari	Amirnur	Jugel Hosp	Secondary Health Care Unit	3	24/1/2022	2022	161	71	90	27	161	161	0	0	27	0	0	0	0	0	10	0	0	0	0	0	0	0	0	0	No
Harari	Harari	Jinela	Hiwot Fana Hosp	Tertiary Health Care Unit	3	24/1/2022	2022	228	116	112	6	228	228	0	0	6	0	7	2	0	8	0	0	0	0	52	7	6	1	1	0	No
Harari	Harari	Amirnur	Amirnure HC	Primary Health Care Unit	3	24/1/2022	2022	99	64	35	7	99	99	0	0	7	0	0	0	0	0	0	0	0	0	0	0	0	0	0	0	No
Harari	Harari	Hakim	Arategna HC	Primary Health Care Unit	3	24/1/2022	2022	44	23	21	15	49	49	0	0	15	0	0	0	0	0	5	5	0	1	0	0	0	0	0	0	No
Gambella	Gambella Town adm.	Gambella T. Admin.	Gambella Primary Hospital	Primary Health Care Unit	3	25/1/2022	2022	48	22	26	0	48	48	0	0	0	0	0	0	0	0	0	0	0	0	4	0	0	0	0	0	No
Gambella	Mejeng Zone	Godere	Metti Health Center	Primary Health Care Unit	3	25/1/2022	2022	27	13	14	2	27	27	0	0	2	0	0	0	0	8	2	2	0	0	0	0	0	0	0	0	No
Gambella	Gambella Town adm.	Gambella T. Admin.	Gambella General Hospital	Secondary Health Care Unit	3	25/1/2022	2022	12	8	4	0	12	12	0	0	0	0	0	0	0	0	0	0	0	0	0	0	3	0	2	0	Yes	Lab Personnel	Laboratory technician lack commitment, low patient flow due to holiday
Gambella	Mejeng Zone	Menegesh	Kumi Primary Hospital	Primary Health Care Unit	3	25/1/2022	2022	15	8	7	0	15	15	0	0	0	0	0	0	0	0	0	0	0	0	0	0	5	0	0	0	Yes	Ag-RDT supply, Supplies stockout	lack of formal training for clinicians specifically on Covid 19 which may be the cause for less attention for screening and testing,
Gambella	Agnewa Zone	Dimma	Dimma Health Center	Primary Health Care Unit	3	25/1/2022	2022	0	0	0	0	0	0	0	0	0	0	0	0	0	0	0	0	0	0	0	0	0	0	0	0	Yes	Ag-RDT supply, Supplies stockout	stoke out of RDT-Ag test Kit,
Gambella	Agnewa Zone	Gog	Pinyudo Primary Hospital	Primary Health Care Unit	3	25/1/2022	2022	12	9	3	0	12	12	0	0	0	0	0	0	0	0	0	0	0	0	0	0	0	0	0	0	No
Gambella	Nure Zone	Lare	Lare Health Center	Primary Health Care Unit	3	25/1/2022	2022	28	9	19	0	28	28	0	0	0	0	0	0	0	0	0	0	0	0	0	0	0	0	0	0	Yes	shortage of trained personel	Electric power interruption, shortage of trained personel and Lack of printer and Connection problem
Dire Dawa	NA	DD.Op. Woreda	Dilchora Hospital	Secondary Health Care Unit	3	24/1/2022	2022	64	36	28	8	178	178	0	0	9	1	4	0	0	10	46	46	1	0	28	6	6	0	6	0	No
Dire Dawa	NA	Sabian Op. Woreda	Sabian General Hospital	Secondary Health Care Unit	3	24/1/2022	2022	177	106	71	17	179	179	0	0	19	1	3	1	0	13	2	2	2	0	17	3	6	2	6	0	No
Dire Dawa	NA	Sabian Op. Woreda	Goro Health Center	Primary Health Care Unit	3	24/1/2022	2022	151	70	81	5	167	167	0	0	5	0	0	0	0	84	24	16	0	0	0	0	0	0	0	0	No
Dire Dawa	NA	Legahare Op. Woreda	Legahare Health Center	Primary Health Care Unit	3	24/1/2022	2022	180	105	75	7	191	191	0	0	7	0	0	0	0	53	10	10	0	0	0	0	0	0	0	0	No
B-Gumuz	Assosa	Assosa	Assosa G/hospital	Secondary Health Care Unit	3	26/01/2022	2022	78	39	39	13	78	78	0	0	13	0	0	0	0	0	11	11	5	0	24	8	2	2	2	0	No
B-Gumuz	Metekel	Pawi	Pawi G/hospital	Secondary Health Care Unit	3	26/01/2022	2022	71	40	31	12	71	71	0	0	12	0	0	0	0	10	0	0	0	0	0	2	1	0	1	0	No
B-Gumuz	Assosa	Menga	Menga P/hospital	Primary Health Care Unit	3	26/01/2022	2022	37	14	23	4	37	37	0	0	4		0	0	0	0	0	0	0	0	0	0	0	0	0	0	No
B-Gumuz	Assosa	Bambasi	Bambasi Health Centre	Primary Health Care Unit	3	26/01/2022	2022	19	9	10	0	19	19	0	0	0	0	0	0	0	0	0	0	0	0	0	0	0	0	0	0	Yes	Supplies
B-Gumuz	Metekel	Mandura	Mambuk Health centre	Primary Health Care Unit	3	26/01/2022	2022	41	22	19	16	41	41	0	0	16	0	0	0	0	4	12	4	0	0	6	0	0	0	0	0	No
Sidama	NA	Hawasa city Adm.	Hawasa CSH	Tertiary Health Care Unit	3	24/01/2022	2022	45	27	18	8	45	0	45	0	8	2	2	2	1	2	0	0	0	0	11	2	6	2	6	2	No
Sidama	NA	Hawasa city Adm.	Adare general hospital	Secondary Health Care Unit	3	24/01/2022	2022	74	39	35	6	74	74	0	0	6	0	0	0	0	0	0		0	0	0	0	0	0	0	0	No
Sidama	NA	Dale Woreda	Yirgalem general hospital	Secondary Health Care Unit	3	24/01/2022	2022	20	11	5	2	16	16	0	0	1	0	0	0	0	0	4	2	0	0	7	0	3	0	1	0	No
Sidama	NA	Bona	Bona general hospital	Secondary Health Care Unit	3	24/01/2022	2022	11	6	5	6	11	11	0	0	0	0	0	0	0	1	0	0	0	0	4	0	1	0	1	0	No
Somali	Korahey	kebridahar	Kebridahar hospital	Secondary Health Care Unit	3	27/1/2022	2022	16	8	8	1	16	16	0	0	1	0	0	0	0	0	0	0	0	0	0	0	0	0	0	0	No		Absence of isolation center.
Somali	Sitti	Aysha	Dewele HC	Primary Health Care Unit	3	27/1/2022	2022	16	8	8	0	16	16	0	0	0	0	0	0	0	0	0	0	0	0	0	0	0	0	0	0	No		Printer for printing documents
Somali	Jarar	Degahbour	Degahbour Hospital	Secondary Health Care Unit	3	27/1/2022	2022	18	9	9	1	18	18	0	0	1	0	0	0	0	0	2	2	0	0	0	0	0	0	0	0	No		Drs are not screening patients as expected
Somali	Dollo	Warder	Warder Hospital	Primary Health Care Unit	3	27/1/2022	2022	17	12	5	0	17	17	0	0	0	0	0	0	0	0	0	0	0	0	0	0	0	0	0	0	No		have no logistic and transportation
Somali	Erer	Fik	Fik Hospital	Secondary Health Care Unit	3	27/1/2022	2022	6	3	3	0	6	6	0	0	0	0	0	0	0	0	0	0	0	0	0	0	0	0	1	0	No		NO PCR machine
Somali	Liban	Dollo-Ado	Dollo-Ado Hospital	Primary Health Care Unit	3	27/1/2022	2022	15	8	7	2	15	15	0	0	2	0	0	0	0	0	3	3	0	0	0	0	0	0	0	0	No		low infection prevention and control
Somali	Fafan	Jigjiga	Karamara Hospital	Secondary Health Care Unit	3	27/1/2022	2022	59	34	25	1	54	54	0	0	1	0	0	0	0	0	2	2	0	0	3	0	4	0	2	0	No		Isolation center is not enough for patients.
Somali	Shabelle	Gode	Godey Hospital	Secondary Health Care Unit	3	27/1/2022	2022	18	11	7	3	18	18	0	0	3	0	0	0	0	0	0	0	0	0	0	0	0	0	0	0	No		low patient fellow in the hospital and refusal of testing
SNNPR	Gamo	Arbaminch town	Arbaminch General Hospital	Secondary Health Care Unit	3	24/01/2022	2022	82	49	33	5	82	82	0	0	5	0	0	0	0	0	0	0	0	0	9	4	1	0	1	0	No
SNNPR	Gedeo	Dilla Town	Dilla University RH	Tertiary Health Care Unit	3	24/01/2022	2022	45	27	18	10	45	45	0	0	10	0	6	0	0	2	12	3	1	0	18	6	3	0	2	2	No
SNNPR	Bench Sheko	Mizan Aman Town	Mizan Teppi UniversityHospital	Tertiary Health Care Unit	3	24/01/2022	2022	68	41	27	12	68	68	0	0	12	0	2	0	0	0	0	0	0	0	9	0	1	0	1	0	No
SNNPR	Silte	Worabe Town	Worabe comprehensive Hospital	Tertiary Health Care Unit	3	24/01/2022	2022	101	42	59	18	101	101	0	0	18	0	4	2	0	0	0	0	0	0	10	4	4	3	0	2	No
SNNPR	Wolayta	Sodo Town	Wolayita Sodo University Hospital	Tertiary Health Care Unit	3	24/01/2022	2022	71	52	19	4	71	71	0	0	4	0	2	0	0	1	0	0	0	0	8	2	2	1	4	0	No
SNNPR	Gurage	Butajira Town	Butajira Hospital	Secondary Health Care Unit	3	24/01/2022	2022	50	28	22	9	50	50	0	0	9		2	2	0	3	0	0	0	0	7	2	3	0	4	0	No
Oromia	Adama Town	Adama Town	AdamaHMC	Secondary Health Care Unit	3	25/01/2022	2022	275	128	147	17	321	321	0	0	27	2	7	5	0	3	46	46	10	0	10	3	8	4	7	4	No		shortage of bed for admission
Oromia	Adama Town	Adama Town	Biftu HC	Primary Health Care Unit	3	25/01/2022	2022	32	16	16	4	32	32	0	0	4	0	0	0	0	10	0	0	0	0	0	0	0	0	0	0	No		The test low because holiday
Oromia	Asela Town	Asela town	Asela H/C	Primary Health Care Unit	3	25/01/2022	2022	154	76	78	46	154	154	0	0	46	0	0	0	0	0	0	0	0	0	0	0	0	0	0	0	No
Oromia	Arsi	Lemu Bilbilo	Bokoji G/Hospital	Secondary Health Care Unit	3	25/01/2022	2022	75	27	48	16	81	81	0	0	16	0	0	0	0	3	6	6	0	0	14	2	0		0		No		Lack of Personal Protective Equipment
Oromia	Bishoftu	Bishoftu	Kurkura HC	Primary Health Care Unit	3	25/01/2022	2022	123	88	35	6	123	123	0	0	6	0	0	0	0	58	0	0	0	0	0	0	0	0	0	0	No
Oromia	Jimma town	Jimma Town	Jimma HC	Primary Health Care Unit	3	25/01/2022	2022	31	14	17	3	31	31	0	0	3	0	0	0	0	0	0	0	0	0	0	0	0	0	0	0	No
Oromia	Jimma town	Jimma town	Shenen Gibe G/ hospital	Secondary Health Care Unit	3	25/01/2022	2022	41	19	22	7	44	44	0	0	7	0	4	0	0	9	3	3	0	0	8	4	0	0	2	0	No
Oromia	Shashamane Town	Shashamane Town	Melka Oda G/ Hospital	Secondary Health Care Unit	3	25/01/2022	2022	105	30	75	11	105	105	0	0	11	0	0	0	0	2	0	0	0	0	10	7	3	0	3	0	No
Oromia	North Shoa	Wachale	Muka Turi P/Hospital	Primary Health Care Unit	3	25/01/2022	2022	44	25	19	13	44	44	0	0	13	0	0	6	0	5	0	0	0	0	18	0	6	0	4	0	No
Amhara	C/Gondar	Gondar Zuria	maksegnit Health Center	Primary Health Care Unit	3	24/01/2022	2022	3	2	1	1	3	3	0	0	1	0	0	0	0	0	0	0	0	0	0	0	0	0	0	0	No
Amhara	Bahirdar city	Bahir Dar	Tibebe Gion CSH	Tertiary Health Care Unit	3	24/01/2022	2022	143	85	58	29	143	143	0	0	29	0	9	2	0	9	0	0	0	0	78	6	8	3	4	3	No
Amhara	E/Gojjam	D/Markos	Debre-Markos CSH	Tertiary Health Care Unit	3	24/01/2022	2022	124	58	66	39	124	124	0	0	39	0	18	0	0	11	0	0	0	0	15	15	1	1	1	1	No
Amhara	N/Gondar	Debark	Debark Hospital	Primary Health Care Unit	3	24/01/2022	2022	38	24	14	9	38	38	0	0	9	0	0	0	0	4	0	0	0	0	4	0	0	0	3	0	No
Amhara	North Shoa	D/Birhan	Debrebrihan CSH	Tertiary Health Care Unit	3	24/01/2022	2022	62	33	29	11	62	62	0	0	11	0	0	0	0	0	0	0	0	0	9	0	4	0	1	0	No
Amhara	W/Gojjam	Burie	Burie Hospital	Primary Health Care Unit	3	24/01/2022	2022								0
Afar	1	Elidar	Elidar Health Center	Primary Health Care Unit	3	26/01/2022	2022	192	142	50	192	192	192	0	0	3	0	0	0	0	0	0	0	0	0	0	0	0	0	0	0	No
Afar	1	Dubti	Dubti general hospital	Secondary Health Care Unit	3	26/01/2022	2022	8	6	2	0	8	8	0	0	2	0	0	0	0	0	0	0	0	0							No
Afar	1	Mille	Mille Health Center	Primary Health Care Unit	3	26/01/2022	2022	3	0	3	1	3	3	0	0	1	0	0	0	0	0	0	0	0	0	0	0	0	0	0	0	No		No training for OSU staff and facility staff,
Afar	Zone 3	Awash 7	Awash Health Center	Primary Health Care Unit	3	26/01/2022	2022	3	0	3	0	3	3	0	0	0	0	0	0	0	0	0	0	0	0	0	0	0	0	0	0	No
Afar	5	Aysaita	Aysaita hospital	Primary Health Care Unit	3	26/01/2022	2022	10	6	3	0	9	9	0	0	0	0	0	0	0	0	0	0	0	0	3	0	1	0	0	0	No
Afar	2	Abaala	Aba'ala Primary Hospital	Primary Health Care Unit	3	26/01/2022	2022								0																	No
AA	Yeka	4	Minilek II Hospital	Tertiary Health Care Unit	4	31/1/2022	2022	313	171	142	3	386	295	91	0	3	0	1	1	0	0	40	40	0	0	0	0	4	2	4	0	No
AA	Kirkos	7	Zewditu Memorial Hospital	Secondary Health Care Unit	4	31/1/2022	2022	142	67	75	9	150	54	96	0	9	0	0	0	0	0	5	5	0	0	0	0	0	0	0	0	No
AA	Arada	4	Ras Desta Damtew Memorial Hospital	Secondary Health Care Unit	4	31/1/2022	2022	99	51	48	0	173	99	74	0	0	0	0	0	0	0	0	0	0	0	0	0	0	0	0	0	No
AA	Arada	6	Yekatirt 12 Hospital	Tertiary Health Care Unit	4	31/1/2022	2022	80	48	31	2	380	258	122	0	2	0	2	0	0	9	0	0	0	0	22	3	6	2	6	2	No
AA	Akaki	1	Tirunesh Bejing Hospital	Secondary Health Care Unit	4	31/1/2022	2022	220	91	129	15	256	207	49	0	17	1	4	1	0	6	14	5	1	1	13	3	2	2	0	0	No
AA	Bole	14	Dil Fire Health Center	Primary Health Care Unit	4	31/1/2022	2022	48	24	24	3	48	48	0	0	3	0	0	0	0	0	0	0	0	0	3	0	0	0	0	0	No
Harari	Harari	Amirnur	Jugel Hosp	Secondary Health Care Unit	4	31/1/2022	2022	113	53	60	10	114	114	0	0	10	0	0	0	0	0	5	1	1	0	0	0	0	0	0	0	No
Harari	Harari	Jinela	Hiwot Fana Hosp	Tertiary Health Care Unit	4	31/1/2022	2022	200	95	105	3	200	200	0	0	3	0	3	2	0	2	0	0	0	0	52	7	6	1	1	0	No
Harari	Harari	Amirnur	Amirnure HC	Primary Health Care Unit	4	31/1/2022	2022	82	53	29	2	82	82	0	0	2	0	0	0	0	0	0	0	0	0	0	0	0	0	0	0	No
Harari	Harari	Hakim	Arategna HC	Primary Health Care Unit	4	31/1/2022	2022	124	88	36	5	128	128	0	0	5	0	0	0	0	0	4	4	0	2	0	0	0	0	0	0	No
Gambella	Gambella Town adm.	Gambella T. Admin.	Gambella Primary Hospital	Primary Health Care Unit	4	2/2/2022	2022	19	7	12	0	19	19	0	0	0	0	0	0	0	0	0	0	0	0	4	0	0	0	0	0	Yes	Ag-RDT, supplies stockout	There's only one lab technician assigned to do covid tests so whenever he's unable to come to work; testing is interrupted for multiple days on end.
Gambella	Mejeng Zone	Godere	Metti Health Center	Primary Health Care Unit	4	2/2/2022	2022	17	7	10	1	17	17	0	0	1	0	0	0	0	0	0	0	0	0	0	0	0	0	0	0	Yes	Ag-RDT, supplies stockout	supplies stock out
Gambella	Gambella Town adm.	Gambella T. Admin.	Gambella General Hospital	Secondary Health Care Unit	4	2/2/2022	2022	3	0	3	0	3	3	0	0	0	0	0	0	0	0	0	0	0	0	0	0	3	0	2	0	Yes	Ag-RDT, supplies stockout	Absence of Ag-RDT kit, PPE
Gambella	Mejeng Zone	Menegesh	Kumi Primary Hospital	Primary Health Care Unit	4	2/2/2022	2022	15	5	6	0	15	15	0	0	0	0	0	0	0	0	0	0	0	0	0	0	5	0	0	0	Yes	Ag-RDT, Supplies stockout	shortage of trained staffs on COVID 19 RDT testing (lab staffs)
Gambella	Agnewa Zone	Dimma	Dimma Health Center	Primary Health Care Unit	4	2/2/2022	2022	22	0	0	0	0	0	0	0	0	0	0	0	0	0	0	0	0	0	0	0	0	0	0	0	Yes	Ag-RDT supply, Supplies stockout	stoke out of RDT-Ag test Kit,
Gambella	Agnewa Zone	Gog	Pinyudo Primary Hospital	Primary Health Care Unit	4	2/2/2022	2022	12	5	7	0	12	12	0	0	0	0	0	0	0	0	0	0	0	0	0	0	0	0	0	0	Yes	Ag-RDT, supplies stockout	Ag-RDT, supplies stockout
Gambella	Nure Zone	Lare	Lare Health Center	Primary Health Care Unit	4	2/2/2022	2022	10	6	4	0	10	10	0	0	0	0	0	0	0	0	0	0	0	0	0	0	0	0	0	0	Yes		shortage of trained staffs on COVID 19 RDT testing (lab staffs)
Dire Dawa	Not appllicable	Dire Dawa Op. Woreda	Dilchora Hospital	Secondary Health Care Unit	4	31/1/2022	2022	69	41	28	8	250	250	0	0	20	2	15	0	0	14	116	116	11	0	28	15	6	2	6	2	No
Dire Dawa	Not appllicable	Sabian Op. Woreda	Sabian General Hospital	Secondary Health Care Unit	4	31/1/2022	2022	187	104	83	5	187	187	0	0	5	0	3	0	0	3	0	0	0	0	17	3	6	2	6	0	No
Dire Dawa	Not appllicable	Sabian Op. Woreda	Goro Health Center	Primary Health Care Unit	4	31/1/2022	2022	106	55	51	3	113	113	0	0	3	0	0	0	0	46	7	7	0	0	0	0	0	0	0	0	No
Dire Dawa	Not appllicable	Legahare Op. Woreda	Legahare Health Center	Primary Health Care Unit	4	31/1/2022	2022	211	108	103	2	219	219	0	0	2	0	0	0	0	6	8	8	0	0	0	0	0	0	0	0	No
B-Gumuz	Assosa	Assosa	Assosa G/hospital	Secondary Health Care Unit	4	2/2/2022	2022	147	79	68	14	147	147		0	14	0	0	0	0	0	18	18	6	0	25	7	2	2	2	0	Yes	RD Tkit expired
B-Gumuz	Metekel	Pawi	Pawi G/hospital	Secondary Health Care Unit	4	2/2/2022	2022	174	99	73	21	174	174	0	0	21	0	0	0	0	174	0	0	0	0	2	0	1	0	1	0	No
B-Gumuz	Assosa	Menga	Menga P/hospital	Primary Health Care Unit	4	2/2/2022	2022	58	22	35	2	58	58	0	0	2		0	0	0	0	0	0	0	0	0	0	0	0	0	0	No
B-Gumuz	Assosa	Bambasi	Bambasi Health Centre	Primary Health Care Unit	4	2/2/2022	2022	26	16	10	0	26	26	0	0	0	0	0	0	0	0	0	0	0	0	0	0	0	0	0	0	Yes	Supplies
B-Gumuz	Metekel	Dangur	Mambuk Health centre	Primary Health Care Unit	4	2/2/2022	2022	15	5	10	15	15	15	0	0	1	0	0	0	0	2	10	2	0	2	5	0	0	0	0	0	No		Net wotk problem for communication
Sidama	NA	Hawasa city Adm.	Hawasa CSH	Tertiary Health Care Unit	4	31/1/022	2022	37	23	14	3	37	0	37	0	3	0	0	1	0	1	0	0	0	0	11	0	6	0	6	0	Yes	not enaugh sample for PCR Machine
Sidama	NA	Hawasa city Adm.	Adare general hospital	Secondary Health Care Unit	4	31/1/022	2022	35	19	16	0	35	35	0	0	0	0	0	0	0	0	0	0	0	0	0	0	0	0	0	0	No
Sidama	NA	Dale Woreda	Yirgalem general hospital	Secondary Health Care Unit	4	31/1/022	2022	0	0	0	0	0	0	0	0	0	0	0	0	0	0	0	0	0	0	7	0	3	0	1	0	Yes	Supplies stockout
Sidama	NA	Bona	Bona general hospital	Secondary Health Care Unit	4	31/1/022	2022	5	5	0	0	0	5	0	5	0	0	0	0	0	0	0	0	0	0	4	0	1	0	1	0	Yes	Personnel
Somali	Korahey	kebridahar	Kebridahar hospital	Secondary Health Care Unit	4	2/2/2022	2022	15	9	6	1	15	15	0	0	1	0	0	0	0	0	0	0	0	0	0	0	0	0	0	0	No		Absence of isolation center.
Somali	Sitti	Aysha	Dewele HC	Primary Health Care Unit	4	2/2/2022	2022	10	5	5	0	10	10	0	0	0	0	0	0	0	0	0	0	0	0	0	0	0	0	0	0	No		Printer for printing documents
Somali	Jarar	Degahbour	Degahbour Hospital	Secondary Health Care Unit	4	2/2/2022	2022	9	7	2	1	9	9	0	0	1	0	0	0	0	0	0	0	0	0	0	0	0	0	0	0	No		Drs are not screening patients as expected
Somali	Dollo	Warder	Warder Hospital	Primary Health Care Unit	4	2/2/2022	2022	21	15	6	0	21	21	0	0	0	0	0	0	0	0	0	0	0	0	0	0	0	0	0	0	No		have no logistic and transportation
Somali	Erer	Fik	Fik Hospital	Secondary Health Care Unit	4	2/2/2022	2022	7	7	0	1	7	7	0	0	1	0	0	0	0	0	0	0	0	0	0	0	0	0	1	0	No		NO PCR machine
Somali	Liban	Dollo-Ado	Dollo-Ado Hospital	Primary Health Care Unit	4	2/2/2022	2022	32	15	17	1	32	32	0	0	1	0	0	0	0	0	2	2	0	0	0	0	0	0	0	0	No		low infection prevention and control
Somali	Fafan	Jigjiga	Karamara Hospital	Secondary Health Care Unit	4	2/2/2022	2022	31	18	13	0	31	31	0	0	0	0	0	0	0	0	0	0	0	0	3	0	4	0	2	0	No		Isolation center is not enough for patients.
Somali	Shabelle	Gode	Godey Hospital	Secondary Health Care Unit	4	2/2/2022	2022	10	6	4	0	10	10	0	0	0	0	0	0	0	0	0	0	0	0	0	0	0	0	0	0	No		low patient fellow in the hospital and refusal of testing
SNNPR	Gamo	Arbaminch town	Arbaminch General Hospital	Secondary Health Care Unit	4	1/2/2022	2022	83	51	32	2	83	83	0	0	2	0	0	0	0	0	0	0	0	0	9	4	1	0	1	0	No
SNNPR	Gedeo	Dilla Town	Dilla University RH	Tertiary Health Care Unit	4	1/2/2022	2022	53	42	11	0	53	53	0	0	0	0	0	1	0	2	15	15	0	0	18	6	3	0	2	2	No
SNNPR	Bench Sheko	Mizan Aman Town	Mizan Teppi UniversityHospital	Tertiary Health Care Unit	4	1/2/2022	2022	65	34	31	6	65	65	0	0	6	0	0	0	0	0	0	0	0	0	9	0	1	0	1	0	No
SNNPR	Silte	Worabe Town	Worabe comprehensive Hospital	Tertiary Health Care Unit	4	1/2/2022	2022	90	46	44	8	90	90	0	0	8	0	5	0	0	4	28	7	0	0	10	2	4	2	0	0	No
SNNPR	Wolayta	Sodo Town	Wolayita Sodo University Hospital	Tertiary Health Care Unit	4	1/2/2022	2022	53	43	10	0	53	53	0	0	0	0	1	0	0	1	0	0	0	0	8	3	2	2	4	1	No
SNNPR	Gurage	Butajira Town	Butajira Hospital	Secondary Health Care Unit	4	1/2/2022	2022	48	18	30	3	48	48	0	0	3	0	0	0	0	3	0	0	0	0	7	1	3	0	4	0	No
Oromia	Adama Town	Adama Town	AdamaHMC	Secondary Health Care Unit	4	1/2/2022	2022	241	124	117	10	270	270	0	0	14	0	5	3	0	4	29	29	4	0	0	0	8	5	7	5	No	NA	shortage of bed for admission
Oromia	Adama Town	Adama Town	Biftu HC	Primary Health Care Unit	4	1/2/2022	2022	36	20	16	2	36	36	0	0	2	0	0	0	0	0	0	0	0	0	0	0	0	0	0	0	Yes	Supplies Stockout
Oromia	Asela Town	Asela town	Asela H/C	Primary Health Care Unit	4	1/2/2022	2022	152	68	84	13	152	152	0	0	13	0	0	0	0	0	0	0	0	0	0	0	0	0	0	0
Oromia	Arsi	Lemu Bilbilo	Bokoji G/Hospital	Secondary Health Care Unit	4	1/2/2022	2022	30	12	18	5	30	30	0	0	5	0	1	1	0	1	0	0	0	0	14	2	0		0		Yes	Ag-RDT supply interrupted	Lack of Personal Protective Equipment
Oromia	Bishoftu	Bishoftu	Kurkura HC	Primary Health Care Unit	4	1/2/2022	2022	86	62	24	2	86	86	0	0	2	0	1	0	0	6	0	0	0	0	0	0	0	0	0	0
Oromia	Jimma town	Jimma Town	Jimma HC	Primary Health Care Unit	4	1/2/2022	2022	19	12	7	0	19	19	0	0	0	0	0	0	0	0	0	0	0	0	0	0	0	0	0	0	No
Oromia	Jimma town	Jimma town	Shenen Gibe G/ hospital	Secondary Health Care Unit	4	1/2/2022	2022	40	18	22	3	42	42	0	0	3	0	3	0	0	5	2	2	0	0	8	3	0	0	2	0	No
Oromia	Shashamane Town	Shashamane Town	Melka Oda G/ Hospital	Secondary Health Care Unit	4	1/2/2022	2022	61	29	32	4	61	61	0	0	4	0	1	0	0	1	0	0	0	0	10	7	3	0	3	0	No
Oromia	North Shoa	Wachale	Muka Turi P/Hospital	Primary Health Care Unit	4	1/2/2022	2022	18	6	12	1	18	18	0	0	1	0	0	0	0	0	0	0	0	0	18	0	6	0	4	0	No
Amhara	C/Gondar	Gondar Zuria	maksegnit Health Center	Primary Health Care Unit	4	31/1/2022	2022	8	4	4	0	8	8	0	0	0	0	0	0	0	0	0	0	0	0	0	0	0	0	0	0	No
Amhara	Bahirdar city	Bahir Dar	Tibebe Gion CSH	Tertiary Health Care Unit	4	31/1/2022	2022	107	61	46	17	107	107	0	0	17	0	8	2	0	7	0	0	0	0	78	5	8	3	5	3	No
Amhara	E/Gojjam	D/Markos	Debre-Markos CSH	Tertiary Health Care Unit	4	31/1/2022	2022	77	39	38	14	77	77	0	0	14	0	8	2	0	13	0	0	0	0	15	15	1	1	1	1	No
Amhara	N/Gondar	Debark	Debark Hospital	Primary Health Care Unit	4	31/1/2022	2022	34	23	11	2	34	34	0	0	2	0	0	0	0	0	0	0	0	0	4	0	0	0	3	0	No
Amhara	North Shoa	D/Birhan	Debrebrihan CSH	Tertiary Health Care Unit	4	31/1/2022	2022	62	31	31	9	62	62	0	0	9	0	4	1	0	1	0	0	0	0	9	2	4	0	1	0	No
Amhara	W/Gojjam	Burie	Burie Hospital	Primary Health Care Unit	4	31/1/2022	2022	23	12	11	0	23	23	0	0	0	0	0	0	0	0	0	0	0	0	0	0	0	0	0	0	No
Amhara	W/Gojjam	Burie	Burie Hospital	Primary Health Care Unit	3	24/1/2022	2022	35	18	17	10	35	35	0	0	10	0	0	0	0	0	0	0	0	0	0	0	0	0	0	0	No		Lare report of week 3
Afar	1	Elidar	Elidar Health Center	Primary Health Care Unit	4	1/2/2022	2022	178	131	48	5	178	178	0	0	5	0	0	0	0	3	0	0	0	0	0	0	0	0	0	0	No
Afar	1	Dubti	Dubti general Hospital	Secondary Health Care Unit	4	1/2/2022	2022	9	3	6	0	9	9	0	0	0	0	0	0	0	0	0	0	0	0							No
Afar	1	Mille	Mille Health Center	Primary Health Care Unit	4	1/2/2022	2022	6	2	4	2	6	6	0	0	2	0	0	1	0	0	5	0	0	0	0	0	0	0	0	0	No		No training for ohio staff and facility staff
Afar	Zone 3	Awash 7	Awash Health Center	Primary Health Care Unit	4	1/2/2022	2022	4	2	2	0	4	4	0	0	0	0	0	0	0	0	0	0	0	0	0	0	0	0	0	0	No
Afar	1	Aysaita	Aysaita Hospital	Primary Health Care Unit	4	1/2/2022	2022	14	8	5	0	13	13	0	0	0	0	0	0	0	0	0	0	0	0	3	0	1	0	0	0	No		lab proffesition challenge dificulte to conducte covid investigation and other lab diagnosis service due to over crowded and limited surce area
Afar	2	Abaala	Aba'ala Primary Hospital	Primary Health Care Unit	4	1/2/2022	2022								0																	No
AA	Yeka	4	Minilek II Hospital	Tertiary Health Care Unit	5	7/2/2022	2022	181	95	86	1	245	222	23	0	1	0	0	1	0	0	0	0	0	0	14	3	4	0	4	0	No
AA	Kirkos	7	Zewditu Memorial Hospital	Secondary Health Care Unit	5	7/2/2022	2022	129	50	79	5	133	39	94	0	5	0	0	0	0	0	0	0	0	0	0	0	8	0	5	0	Yes	Ag_RDT supplies stock out on Monday but solved
AA	Arada	4	Ras Desta Damtew Memorial Hospital	Secondary Health Care Unit	5	7/2/2022	2022	83	27	56	2	113	83	30	0	2	0	0	0	0	0	0	0	0	0	5	0	6	5	3	2	No
AA	Arada	6	Yekatirt 12 Hospital	Tertiary Health Care Unit	5	7/2/2022	2022	74	38	34	2	268	200	68	0	2	0	2	2	0	2	0	0	0	0	22	3	6	1	6	1	No
AA	Akaki	1	Tirunesh Bejing Hospital	Secondary Health Care Unit	5	7/2/2022	2022	237	101	136	5	237	201	36	0	5	0	0	1	0	2	3	0	0	0	13	1	2	1	0	0	No
AA	Bole	14	Dil Fire Health Center	Primary Health Care Unit	5	7/2/2022	2022	38	18	20	2	38	38	0	0	2	0	0	0	0	0	0	0	0	0	3	0	0	0	0	0	No
Harari	Harari	Amirnur	Jugel Hosp	Secondary Health Care Unit	5	7/2/2022	2022	85	41	44	6	85	85	0	0	6	0	0	0	0	0	0	0	0	0	0	0	0	0	0	0	No
Harari	Harari	Jinela	Hiwot Fana Hosp	Tertiary Health Care Unit	5	7/2/2022	2022	215	119	96	3	215	215	0	0	3	0	3	0	1	5	0	0	0	0	52	2	6	1	1	0	No
Harari	Harari	Amirnur	Amirnure HC	Primary Health Care Unit	5	7/2/2022	2022	46	27	19	0	46	46	0	0	0	0	0	0	0	0	0	0	0	0	0	0	0	0	0	0	No
Harari	Harari	Hakim	Arategna HC	Primary Health Care Unit	5	7/2/2022	2022	48	33	15	2	48	48	0	0	2	0	0	0	0	0	2	0	0	0	0	0	0	0	0	0	No
Gambella	Gambella Town adm.	Gambella T. Admin.	Gambella Primary Hospital	Primary Health Care Unit	5	8/2/2022	2022	38	14	24	0	0	0	0	0	0	0	0	0	0	0	0	0	0	0	4	0	0	0	0	0			Shortage of lab expert
Gambella	Mejeng Zone	Godere	Metti Health Center	Primary Health Care Unit	5	8/2/2022	2022	0	0	0	0	0	0	0	0	0	0	0	0	0	0	0	0	0	0	0	0	0	0	0	0	Yes	Ag-RDT, supplies stockout	lack of formal training for clinicians specifically on Covid 19
Gambella	Gambella Town adm.	Gambella T. Admin.	Gambella General Hospital	Secondary Health Care Unit	5	8/2/2022	2022	12	7	5	0	0	0	0	0	0	0	0	0	0	0	0	0	0	0	0	0	3	0	2	0	Yes
Gambella	Mejeng Zone	Menegesh	Kumi Primary Hospital	Primary Health Care Unit	5	8/2/2022	2022	0	0	0	0	0	0	0	0	0	0	0	0	0	0	0	0	0	0	0	0	5	0	0	0	Yes	Ag-RDT KIT was already expired in January	shortage of trained staffs on COVID 19 Ag-RDT testing, lack of training and lack of Kit distribution,
Gambella	Agnewa Zone	Dimma	Dimma Health Center	Primary Health Care Unit	5	8/2/2022	2022	0	0	0	0	0	0	0	0	0	0	0	0	0	0	0	0	0	0	0	0	0	0	0	0	Yes	Ag-RDT supply, Supplies stockout	stoke out of RDT-Ag test Kit and delay in kit distribution,
Gambella	Agnewa Zone	Gog	Pinyudo Primary Hospital	Primary Health Care Unit			2022								0
Gambella	Nure Zone	Lare	Lare Health Center	Primary Health Care Unit	5	8/2/2022	2022	0	0	0	0	0	0	0	0	0	0	0	0	0	0	0	0	0	0	0	0	0	0	0	0	Yes	Ag-RDT, supplies stockout	Ag-RDT, supplies stockout We are waiting for the diagnostic kit from the Regional Health bureau, but they have not delivered it yet.
Dire Dawa	NA	DD.Op. Woreda	Dilchora Hospital	Secondary Health Care Unit	5	7/2/2022	2022	47	19	28	0	188	188	0	0	0	0	0	0	0	20	30	30	0	0	28	0	6	0	6	0	No
Dire Dawa	NA	Sabian Op. Woreda	Sabian General Hospital	Secondary Health Care Unit	5	7/2/2022	2022	139	58	81	5	139	139	0	0	5	0	0	3	0	3	0	0	0	0	17	0	6	0	6	0	No
Dire Dawa	NA	Sabian Op. Woreda	Goro Health Center	Primary Health Care Unit	5	7/2/2022	2022	131	78	53	5	144	144	0	0	5	0	0	0	0	6	20	13	0	0	0	0	0	0	0	0	No
Dire Dawa	NA	Legahare Op. Woreda	Legahare Health Center	Primary Health Care Unit	5	7/2/2022	2022	195	98	97	4	202	202	0	0	4	0	0	0	0	0	7	7	0	0	0	0	0	0	0	0	No
B-Gumuz	Assosa	Assosa	Assosa G/hospital	Secondary Health Care Unit	5	9/2/2022	2022	29	13	16	4	29	29	0	0	4	0	0	0	0	0	5	5	2	0	20	12	2	2	2	0	Yes	Ag-RDT expired	Delay in AG-RDT distribution
B-Gumuz	Metekel	Pawi	Pawi G/hospital	Secondary Health Care Unit	5	9/2/2022	2022	189	87	102	0	189	189	0	0	0	0	0	0	0	0	0	0	0	0	2	0	1	0	1	0	No
B-Gumuz	Assosa	Menga	Menga P/hospital	Primary Health Care Unit	5	9/2/2022	2022	10	4	6	1	10	10	0	0	1		0	0	0	0	0	0	0	0	0	0	0	0	0	0	Yes	Ag-RDT expired	Delay in AG-RDT distribution
B-Gumuz	Assosa	Bambasi	Bambasi Health Centre	Primary Health Care Unit	5	9/2/2022	2022	0	0	0	0	0	0	0	0	0	0	0	0	0	0	0	0	0	0	0	0	0	0	0	0	Yes	Ag-RDT expired	Delay in AG-RDT distribution
B-Gumuz	Metekel	Dangur	Mambuk Health centre	Primary Health Care Unit	5	9/2/2022	2022	9	4	5	1	9	9	0	0	1	0	0	0	0	2	2	2	0	2	5	0	0	0	0	0	No
Sidama	NA	Hawasa city Adm.	Hawasa CSH	Tertiary Health Care Unit	5	7/2/022	2022	26	18	8	2	26	0	26	0	2	0	0	0	0	0	0	0	0	0	11	0	6	0	6	0	Yes	not enaugh sample for PCR Machine
Sidama	NA	Hawasa city Adm.	Adare general hospital	Secondary Health Care Unit	5	7/2/022	2022	30	17	13	0	30	30	0	0	0	0	0	0	0	0	0		0	0	0	0	0	0	0	0	No
Sidama	NA	Dale Woreda	Yirgalem general hospital	Secondary Health Care Unit	5	7/2/022	2022	12	8	4	0	0	12	0	12	0	0	0	0	0	0	0	0	0	0	7	0	3	0	1	0	Yes	Supplies stockout
Sidama	NA	Bona	Bona general hospital	Secondary Health Care Unit	5	7/2/022	2022	12	7	5	0	0	12	0	12	0	0	0	0	0	0	0	0	0	0	4	0	1	0	1	0	Yes	Personnel
Somali	Korahey	kebridahar	Kebridahar hospital	Secondary Health Care Unit	5	9/2/2022	2022	22	12	10	0	22	22	0	0	0	0	0	0	0	0	0	0	0	0	0	0	0	0	0	0	No		Absence of isolation center.
Somali	Sitti	Aysha	Dewele HC	Primary Health Care Unit	5	9/2/2022	2022	22	10	12	0	22	22	0	0	0	0	0	0	0	0	0	0	0	0	0	0	0	0	0	0	No		Printer for printing documents
Somali	Jarar	Degahbour	Degahbour Hospital	Secondary Health Care Unit	5	9/2/2022	2022	28	14	14	1	28	28	0	0	1	0	0	0	0	0	1	1	0	0	0	0	0	0	0	0	No		Drs are not screening patients as expected
Somali	Dollo	Warder	Warder Hospital	Primary Health Care Unit	5	9/2/2022	2022	34	14	18	0	34	34	0	0	0	0	0	0	0	0	0	0	0	0	0	0	0	0	0	0	No		have no logistic and transportation
Somali	Erer	Fik	Fik Hospital	Secondary Health Care Unit	5	9/2/2022	2022	20	12	8	2	20	20	0	0	2	1	0	0	0	0	0	0	0	0	0	0	0	0	1	0	No		NO PCR machine
Somali	Liban	Dollo-Ado	Dollo-Ado Hospital	Primary Health Care Unit	5	9/2/2022	2022	37	21	16	2	37	37	0	0	2	0	0	0	0	0	5	5	0	0	0	0	0	0	0	0	No		low infection prevention and control
Somali	Fafan	Jigjiga	Karamara Hospital	Secondary Health Care Unit	5	9/2/2022	2022	53	28	25	1	53	53	0	0	1	0	0	0	0	0	2	2	0	0	3	0	4	0	2	0	No		Isolation center is not enough for patients.
Somali	Shabelle	Gode	Godey Hospital	Secondary Health Care Unit	5	9/2/2022	2022	13	6	7	1	13	13	0	0	1	0	0	0	0	0	0	0	0	0	0	0	0	0	0	0	No		low patient fellow in the hospital and refusal of testing
SNNPR	Gamo	Arbaminch town	Arbaminch General Hospital	Secondary Health Care Unit	5	8/2/2022	2022	23	9	14	0	23	23	0	0	0	0	0	0	0	0	0	0	0	0	9	4	1	0	1	0	No
SNNPR	Gedeo	Dilla Town	Dilla University RH	Tertiary Health Care Unit	5	8/2/2022	2022	39	23	16	0	39	39	0	0	0	0	0	0	0	2	0	0	0	0	18	2	3	0	2	0	No
SNNPR	Bench Sheko	Mizan Aman Town	Mizan Teppi UniversityHospital	Tertiary Health Care Unit	5	8/2/2022	2022	76	41	35	9	76	76	0	0	9	0	0	0	0	0	0	0	0	0	9	0	1	0	1	0	No
SNNPR	Silte	Worabe Town	Worabe comprehensive Hospital	Tertiary Health Care Unit	5	8/2/2022	2022	79	33	46	6	79	79	0	0	6	0	2	0	0	5	20	5	1	0	10	0	4	1	2	1	No
SNNPR	Wolayta	Sodo Town	Wolayita Sodo University Hospital	Tertiary Health Care Unit	5	8/2/2022	2022	31	24	7	0	31	31	0	0	0	0	1	0	0	0	0	0	0	0	8	2	2	1	4	1	No
SNNPR	Gurage	Butajira Town	Butajira Hospital	Secondary Health Care Unit	5	8/2/2022	2022	41	17	24	1	41	41	0	0	1		1	0	0	1	0	0	0	0	7	1	3	0	4	0	No
Oromia	Adama Town	Adama Town	AdamaHMC	Secondary Health Care Unit	5	8/2/2022	2022	221	122	99	6	234	234	0	0	7	0	6	3	0	3	13	13	1	0	0	0	8	6	7	6	No	NA
Oromia	Adama Town	Adama Town	Biftu HC	Primary Health Care Unit	5	8/2/2022	2022	10	6	4	0	10	10	0	0	0	0	0	0	0	0	0	0	0	0	0	0	0	0	0	0	Yes	Supplies Stockout
Oromia	Asela Town	Asela town	Asela H/C	Primary Health Care Unit	5	8/2/2022	2022	141	67	74	13	141	141	0	0	13	0	0	0	0	0	0	0	0	0	0	0	0	0	0	0	Yes	Supplies Stockout
Oromia	Arsi	Lemu Bilbilo	Bokoji G/Hospital	Secondary Health Care Unit	5	8/2/2022	2022	14	7	7	2	14	14	0	0	2	0	1	0	0	1	0	0	0	0	14	1	0		0		Yes	Supplies Stockout	Lack of Personal Protective Equipment
Oromia	Bishoftu	Bishoftu	Kurkura HC	Primary Health Care Unit	5	8/2/2022	2022	38	15	23	0	38	38	0	0	0	0	0	0	0	2	0	0	0	0	0	0	0	0	0	0	Yes	Supplies Stockout
Oromia	Jimma town	Jimma Town	Jimma HC	Primary Health Care Unit	5	8/2/2022	2022	21	17	4	0	21	21	0	0	0	0	0	0	0	0	0	0	0	0	0	0	0	0	0	0	No
Oromia	Jimma town	Jimma town	Shenen Gibe G/ hospital	Secondary Health Care Unit	5	8/2/2022	2022	36	12	24	0	36	36	0	0	0	0	0	0	0	4	0	0	0	0	8	0	0	0	2	0	No
Oromia	Shashamane Town	Shashamane Town	Melka Oda G/ Hospital	Secondary Health Care Unit	5	8/2/2022	2022	46	21	25	1	46	46	0	0	1	0	0	0	0	0	0	0	0	0	10	2	0	3	3	0	No
Oromia	North Shoa	Wachale	Muka Turi P/Hospital	Primary Health Care Unit	5	8/2/2022	2022	22	12	10	0	22	22	0	0	0	0	0	0	0	0	0	0	0	0	18	0	6	0	4	0	No
Amhara	C/Gondar	Gondar Zuria	maksegnit Health Center	Primary Health Care Unit	5	7/2/2022	2022	9	3	6	0	9	9	0	0	0	0	0	0	0	0	0	0	0	0	0	0	0	0	0	0	No
Amhara	Bahirdar city	Bahir Dar	Tibebe Gion CSH	Tertiary Health Care Unit	5	7/2/2022	2022	73	45	28	9	73	73	0	0	9	0	7	2	0	7	0	0	0	0	78	5	8	2	5	2	No
Amhara	E/Gojjam	D/Markos	Debre-Markos CSH	Tertiary Health Care Unit	5	7/2/2022	2022	121	59	62	11	121	121	0	0	11	0	7	2	0	11	3	0	0	0	15	15	1	1	1	1	No
Amhara	N/Gondar	Debark	Debark Hospital	Primary Health Care Unit	5	7/2/2022	2022	24	16	8	1	24	24	0	0	1	0	0	0	0	6	0	0	0	0	4	2	0	0	3	0	No
Amhara	North Shoa	D/Birhan	Debrebrihan CSH	Tertiary Health Care Unit	5	7/2/2022	2022	30	17	13	2	30	30	0	0	2	0	2	0	0	2	0	0	0	0	9	2	4	0	1	0	No
Amhara	W/Gojjam	Burie	Burie Hospital	Primary Health Care Unit	5	7/2/2022	2022	33	12	21	4	33	33	0	0	4	0	0	0	0	0	0	0	0	0	0	0	0	0	0	0	No
Afar	1	Elidar	Elidar Health Center	Primary Health Care Unit	5	9/2/2022	2022	53	37	16	0	53	53	0	0	0	0	0	0	0	0	0	0	0	0	0	0	0	0	0	0	No
Afar	1	Dubti	Dubti general Hospital	Secondary Health Care Unit	5	9/2/2022	2022	8	2	6	0	8	8	0	0	0	0	0	0	0	0	0	0	0	0							No
Afar	1	Mille	Mille Health Center	Primary Health Care Unit	5	9/2/2022	2022	8	3	5	2	8	8	0	0	2	0	0	0	0	0	0	0	0	0	0	0	0	0	0	0	No
Afar	Zone 3	Awash 7	Awash Health Center	Primary Health Care Unit	5	9/2/2022	2022	2	1	1	0	2	2	0	0	0	0	0	0	0	0	0	0	0	0	0	0	0	0	0	0	No
Afar	1	Aysaita	Aysaita Hospital	Primary Health Care Unit	5	9/2/2022	2022	10	6	4	0	10	10	0	0	0	0	0	0	0	0	0	0	0	0	3	0	1	0	0	0	No		Challenges to COVID-19 testing due to over crowded and limited service area, and shortage of lab proffessionals
Afar	2	Abaala	Aba'ala Primary Hospital	Primary Health Care Unit			2022								0																	No
AA	Yeka	4	Minilek II Hospital	Tertiary Health Care Unit	6	14/2/2022	2022	177	85	92	6	276	253	23	0	6	0	5	2	0	0	2	2	0	0	14	3	4	1	4	0	No
AA	Kirkos	7	Zewditu Memorial Hospital	Secondary Health Care Unit	6	14/2/2022	2022	156	68	88	10	164	87	77	0	10	0	0	0	0	0	8	8	0	0	0	0	8	0	5	0	No
AA	Arada	4	Ras Desta Damtew Memorial Hospital	Secondary Health Care Unit	6	14/2/2022	2022	108	47	61	1	134	108	26	0	1	0	0	0	0	0	0	0	0	0	5	0	6	0	0	0	No
AA	Arada	6	Yekatirt 12 Hospital	Tertiary Health Care Unit	6	14/2/2022	2022	90	55	35	0	319	231	88	0	0	0	0	1	0	1	0	0	0	0	22	0	6	1	6	1	No
AA	Akaki	1	Tirunesh Bejing Hospital	Secondary Health Care Unit	6	14/2/2022	2022	255	106	149	2	258	229	29	0	2	0	0	0	0	0	0	0	0	0	13	1	2	1	0	0	No
AA	Bole	14	Dil Fire Health Center	Primary Health Care Unit	6	14/2/2022	2022	21	9	12	0	21	21	0	0	0	0	0	0	0	0	0	0	0	0	3	0	0	0	0	0	No
Harari	Harari	Amirnur	Jugel Hosp	Secondary Health Care Unit	6	14/2/2022	2022	50	25	25	1	50	50	0	0	1	0	0	0	0	2	3	1	0	0	0	0	0	0	0	0	No
Harari	Harari	Jinela	Hiwot Fana Hosp	Tertiary Health Care Unit	6	14/2/2022	2022	193	103	90	1	193	193	0	0	1	0	1	0	0	0	0	0	0	0	52	2	6	1	1	0	No
Harari	Harari	Amirnur	Amirnure HC	Primary Health Care Unit	6	14/2/2022	2022	43	21	22	0	43	43	0	0	0	0	0	0	0	0	0	0	0	0	0	0	0	0	0	0	No
Harari	Harari	Hakim	Arategna HC	Primary Health Care Unit	6	14/2/2022	2022	44	30	14	0	44	44	0	0	0	0	0	0	0	0	0	0	0	0	0	0	0	0	0	0	No
Gambella	Gambella Town adm.	Gambella T. Admin.	Gambella Primary Hospital	Primary Health Care Unit	6	15/2/2022	2022	13	6	7	0	13	6	7	0	0	0	0	0	0	0	0	0	0	0	4	0	0	0	0	0	No		There's only one lab technician assigned to do covid tests so whenever he's unable to come to work; testing is interrupted for multiple days on end.
Gambella	Gambella Town adm.	Gambella T. Admin.	Gambella General Hospital	Secondary Health Care Unit	6	15/2/2022	2022	10	10	0	0	10	10	0	0	0	0	0	0	0	0	0	0	0	0	0	0	3	0	2	0	Yes		linking supects (patients with cough) from triege and OPD to cough OPD is decreased.
Gambella	Mejeng Zone	Menegesh	Kumi Primary Hospital	Primary Health Care Unit	6	15/2/2022	2022	0	0	0	0	0	0	0	0	0	0	0	0	0	0	0	0	0	0	0	0	5	0	0	0	Yes	Ag-RDT KIT was already expired in January	shortage of trained staffs on COVID 19 Ag-RDT testing (lab staffs) Failure to distribute Ag-RDT KITs from regional lab teams w/c cause interruption of testing
Gambella	Agnewa Zone	Dimma	Dimma Health Center	Primary Health Care Unit	6	15/2/2022	2022	0	0	0	0	0	0	0	0	0	0	0	0	0	0	0	0	0	0	0	0	0	0	0	0	Yes	Ag-RDT supply, Supplies stockout	stoke out of RDT-Ag test Kit, Still the RDT COVID-19 test kit was not reached our health facility
Gambella	Nure Zone	Lare	Lare Health Center	Primary Health Care Unit	6	15/2/2022	2022	0	0	0	0	0	0	0	0	0	0	0	0	0	0	0	0	0	0	0	0	0	0	0	0	Yes	Ag-RDT, supplies stockout	shortage of trained staffs on COVID 19 RDT testing (lab staffs)
Dire Dawa	Not appllicable	Dire Dawa Op. Woreda	Dilchora Hospital	Secondary Health Care Unit	6	14/2/2022	2022	46	18	28	0	189	189	0	0	0	0	0	0	0	0	0	0	0	0	28	0	6	0	6	0	No
Dire Dawa	Not appllicable	Sabian Op. Woreda	Sabian General Hospital	Secondary Health Care Unit	6	14/2/2022	2022	139	55	84	2	139	139	0	0	2	0	1	0	0	1	0	0	0	0	17	1	6	0	6	0	No
Dire Dawa	Not appllicable	Sabian Op. Woreda	Goro Health Center	Primary Health Care Unit	6	14/2/2022	2022	103	47	56	9	130	130	0	0	9	0	0	0	0	6	47	27	0	0	0	0	0	0	0	0	No
Dire Dawa	Not appllicable	Legahare Op. Woreda	Legahare Health Center	Primary Health Care Unit	6	14/2/2022	2022	181	106	75	0	182	182	0	0	0	0	0	0	0	3	1	1	0	0	0	0	0	0	0	0	No
B-Gumuz	Assosa	Assosa	Assosa G/hospital	Secondary Health Care Unit	6	16/02/2022	2022	47	26	21	5	47	47	0	0	5	0	0	0	0	0	4	4	0	0	18	14	2	2	2	0	Yes
B-Gumuz	Metekel	Pawi	Pawi G/hospital	Secondary Health Care Unit	6	16/02/2022	2022	85	41	44	1	85	85	0	0	1	0	0	0	0	0	0	0	0	0	2	0	1	0	1	0	No
B-Gumuz	Assosa	Menga	Menga P/hospital	Primary Health Care Unit	6	16/02/2022	2022	42	26	16	0	42	42	0	0	0	0	0	0	0	0	0	0	0	0	0	0	0	0	0	0	No
B-Gumuz	Assosa	Bambasi	Bambasi Health Centre	Primary Health Care Unit	6	16/02/2022	2022	30	14	16	0	30	30	0	0	0	0	0	0	0	0	0	0	0	0	0	0	0	0	0	0	Yes	Supplies
B-Gumuz	Metekel	Dangur	Mambuk Health centre	Primary Health Care Unit	6	16/02/2022	2022	23	8	15	2	23	23	0	0	2	0	0	0	0	2	0	0	0	2	5	0	0	0	0	0	No
Sidama	NA	Hawasa city Adm.	Hawasa CSH	Tertiary Health Care Unit	6	14/2/022	2022	18	12	6	2	18	0	18	0	2	0	0	0	0	0	0	0	0	0	11	0	6	0	6	0	No
Sidama	NA	Hawasa city Adm.	Adare general hospital	Secondary Health Care Unit	6	14/2/022	2022	10	8	2	0	10	10	0	0	0	0	0	0	0	0	0		0	0	0	0	0	0	0	0	Yes	Supplies stockout
Sidama	NA	Dale Woreda	Yirgalem general hospital	Secondary Health Care Unit	6	14/2/022	2022	17	11	6	0	17	17	0	0	0	0	0	0	0	0	0	0	0	0	7	0	3	0	1	0	No
Sidama	NA	Bona	Bona general hospital	Secondary Health Care Unit	6	14/2/022	2022	0	0	0	0	0	0	0	0	0	0	0	0	0	0	0	0	0	0	4	0	1	0	1	0	Yes	Supplies stockout
Somali	Fafan	Jigjiga	Referal hospital	Tertiary Health Care Unit	6	16/2/2022	2022	26	15	11	2	26	26	0	0	2	0	0	0	0	0	0	0	0	0	0	0	0	0	0	0	No		Absence of isolation center.
Somali	Sitti	Aysha	Dewele HC	Primary Health Care Unit	6	16/2/2022	2022	23	15	8	0	23	23	0	0	0	0	0	0	0	0	0	0	0	0	0	0	0	0	0	0	No		Printer for printing documents
Somali	Jarar	Degahbour	Degahbour Hospital	Secondary Health Care Unit	6	16/2/2022	2022	46	25	21	0	46	46	0	0	0	0	0	0	0	0	0	0	0	0	0	0	0	0	0	0	No		Drs are not screening patients as expected
Somali	Dollo	Warder	Warder Hospital	Primary Health Care Unit	6	16/2/2022	2022	18	10	8	0	18	18	0	0	0	0	0	0	0	0	0	0	0	0	0	0	0	0	0	0	No		have no logistic and transportation
Somali	Erer	Fik	Fik Hospital	Secondary Health Care Unit	6	16/2/2022	2022	15	7	8	0	15	15	0	0	0	0	0	0	0	0	0	0	0	0	0	0	0	0	1	0	No		NO PCR machine
Somali	Liban	Dollo-Ado	Dollo-Ado Hospital	Primary Health Care Unit	6	16/2/2022	2022	33	20	13	0	33	33	0	0	0	0	0	0	0	0	0	0	0	0	0	0	0	0	0	0	No		low infection prevention and control
Somali	Fafan	Jigjiga	Karamara Hospital	Secondary Health Care Unit	6	16/2/2022	2022	47	33	14	0	47	47	0	0	0	0	0	0	0	0	0	0	0	0	3	0	4	0	2	0	No		Isolation center is not enough for patients.
Somali	Shabelle	Gode	Godey Hospital	Secondary Health Care Unit	6	16/2/2022	2022	15	8	7	0	15	15	0	0	0	0	0	0	0	0	0	0	0	0	0	0	0	0	0	0	No		low patient fellow in the hospital and refusal of testing
SNNPR	Gamo	Arbaminch town	Arbaminch General Hospital	Secondary Health Care Unit	6	15/2/2022	2022	48	29	19	0	48	48	0	0	0	0	0	0	0	0	0	0	0	0	9	4	1	0	1	0	No
SNNPR	Gedeo	Dilla Town	Dilla University RH	Tertiary Health Care Unit	6	15/2/2022	2022	23	14	9	0	23	23	0	0	0	0	0	0	0	0	0	0	0	0	18	1	3	0	2	0	No
SNNPR	Bench Sheko	Mizan Aman Town	Mizan Teppi UniversityHospital	Tertiary Health Care Unit	6	15/2/2022	2022	63	36	27	3	63	63	0	0	9	0	0	0	0	0	0	0	0	0	9	0	1	0	1	0	No
SNNPR	Silte	Worabe Town	Worabe comprehensive Hospital	Tertiary Health Care Unit	6	15/2/2022	2022	52	23	29	3	52	52	0	0	3	0	2	1	0	0	20	5	0	0	10	2	4	0	2	0	No
SNNPR	Wolayta	Sodo Town	Wolayita Sodo University Hospital	Tertiary Health Care Unit	6	15/2/2022	2022	25	16	9	0	25	25	0	0	0	0	0	0	0	1	0	0	0	0	8	3	2	1	4	2	No
SNNPR	Gurage	Butajira Town	Butajira Hospital	Secondary Health Care Unit	6	15/2/2022	2022	42	24	18	1	42	42	0	0	1	0	0	0	0	1	0	0	0	0	7	1	3	0	4	0	No
Oromia	Adama Town	Adama Town	AdamaHMC	Secondary Health Care Unit	6	15/2/2022	2022	203	114	89	5	213	213	0	0	5	0	2	0	0	1	10	10	0	0	0	0	8	2	7	2	No
Oromia	Adama Town	Adama Town	Biftu HC	Primary Health Care Unit	6	15/2/2022	2022	18	6	12	1	18	18	0	0	1	0	0	0	0	45	0	0	0	0	0	0	0	0	0	0	No
Oromia	Asela Town	Asela town	Asela H/C	Primary Health Care Unit	6	15/2/2022	2022	96	48	48	2	96	96	0	0	2	0	0	0	0	0	0	0	0	0	0	0	0	0	0	0	No
Oromia	Arsi	Lemu Bilbilo	Bokoji G/Hospital	Secondary Health Care Unit	6	15/2/2022	2022	18	9	9	0	18	18	0	0	0		0	0	0	0	0	0	0	0	14	1	0		0	0	Yes	Ag-RDT supply interrupted	Late request for Ag-RDT Kit
Oromia	Bishoftu	Bishoftu	Kurkura HC	Primary Health Care Unit	6	15/2/2022	2022	35	15	20	0	35	35	0	0	0	0	0	0	0	0	0	0	0	0	0	0	0	0	0	0	No
Oromia	Jimma town	Jimma Town	Jimma HC	Primary Health Care Unit	6	15/2/2022	2022	13	10	3	0	13	13	0	0	0	0	0	0	0	0	0	0	0	0	0	0	0	0	0	0	No
Oromia	Jimma town	Jimma town	Shenen Gibe G/ hospital	Secondary Health Care Unit	6	15/2/2022	2022	18	8	10	0	18	18	0	0	0	0	0	0	0	3	0	0	0	0	8	0	0	0	2	0	No
Oromia	Shashamane Town	Shashamane Town	Melka Oda G/ Hospital	Secondary Health Care Unit	6	15/2/2022	2022	39	20	19	1	39	39	0	0	1	0	0	0	0	0	0	0	0	0	10	7	3	0	3	0	No
Oromia	North Shoa	Wachale	Muka Turi P/Hospital	Primary Health Care Unit	6	15/2/2022	2022	7	1	6	0	7	7	0	0	0	0	0	0	0	0	0	0	0	0	18	0	6	0	4	0	No
Amhara	C/Gondar	Gondar Zuria	maksegnit Health Center	Primary Health Care Unit	6	14/2/2022	2022	11	7	4	0	11	11	0	0	0	0	0	0	0	0	0	0	0	0	0	0	0	0	0	0	No
Amhara	Bahirdar city	Bahir Dar	Tibebe Gion CSH	Tertiary Health Care Unit	6	14/2/2022	2022	58	34	24	4	58	58	0	0	4	0	4	2	0	5	0	0	0	0	78	2	8	2	5	2	No
Amhara	E/Gojjam	D/Markos	Debre-Markos CSH	Tertiary Health Care Unit	6	14/2/2022	2022	79	36	43	7	82	82	0	0	8	0	6	2	0	3	3	3	1	0	15	15	1	1	1	1	No
Amhara	N/Gondar	Debark	Debark Hospital	Primary Health Care Unit	6	14/2/2022	2022	21	10	11	2	21	21	0	0	2	0	0	0	0	6	0	0	0	0	4	2	0	0	3	0	No
Amhara	North Shoa	D/Birhan	Debrebrihan CSH	Tertiary Health Care Unit	6	14/2/2022	2022	42	18	24	0	42	42	0	0	0	0	0	0	0	3	0	0	0	0	9	2	4	0	1	0	No
Amhara	W/Gojjam	Burie	Burie Hospital	Primary Health Care Unit	6	14/2/2022	2022	46	23	23	2	46	46	0	0	2	0	0	0	0	1	0	0	0	0	0	0	0	0	0	0	No
Afar	1	Elidar	Elidar Health Center	Primary Health Care Unit	6	16/2/2022	2022	62	45	17	0	62	62	0	0	0	0	0	0	0	0	0	0	0	0	0	0	0	0	0	0	No
Afar	1	Dubti	Dubti general Hospital	Secondary Health Care Unit	6	16/2/2022	2022	16	8	8	2	16	16	0	0	2	0	2	0	0	2	8	0	0	0							No		Contacts are not volunteer to be tested
Afar	1	Mille	Mille Health Center	Primary Health Care Unit	6	16/2/2022	2022	4	1	3	0	4	4	0	0	0	0	0	0	0	0	0	0	0	0	0	0	0	0	0	0	No
Afar	Zone 3	Awash 7	Awash Health Center	Primary Health Care Unit	6	16/2/2022	2022	5	3	2	0	5	5	0	0	0	0	0	0	0	0	0	0	0	0	0	0	0	0	0	0	No
Afar	1	Aysaita	Aysaita Hospital	Primary Health Care Unit	6	16/2/2022	2022	8	4	1	0	5	5	0	0	0	0	0	0	0	0	0	0	0	0	3	0	1	0	0	0	No
AA	Yeka	4	Minilek II Hospital	Tertiary Health Care Unit	7	21/2/2022	2022	169	83	86	1	248	248	0	0	5	0	1	0	0	0	0	0	0	0	14	0	4	0	4	0	Yes
AA	Kirkos	7	Zewditu Memorial Hospital	Secondary Health Care Unit	7	21/2/2022	2022	145	61	84	4	158	65	93	0	4	0	0	0	0	0	0	0	0	0	0	0	8	0	5	0	No
AA	Arada	4	Ras Desta Damtew Memorial Hospital	Secondary Health Care Unit	7	21/2/2022	2022	97	38	59	0	113	97	16	0	0	0	0	0	0	0	0	0	0	0	5	0	6	6	3	3	No
AA	Arada	6	Yekatirt 12 Hospital	Tertiary Health Care Unit	7	21/2/2022	2022	86	41	45	0	232	187	45	0	0	0	1	0	0	1	0	0	0	0	22	0	6	1	6	1	No
AA	Akaki	1	Tirunesh Bejing Hospital	Secondary Health Care Unit	7	21/2/2022	2022	269	142	127	3	269	248	21	0	3	0	0	1	0	0	0	0	0	0	13	0	2	0	0	0	No
AA	Bole	14	Dil Fire Health Center	Primary Health Care Unit	7	21/2/2022	2022	42	18	24	0	42	42	0	0	0	0	0	0	0	0	0	0	0	0	3	0	0	0	0	0	No
Harari	Harari	Amirnur	Jugel Hosp	Secondary Health Care Unit	7	21/2/2022	2022	54	27	27	1	54	54	0	0	1	0	0	0	0	0	0	0	0	0	0	0	0	0	0	0	No
Harari	Harari	Jinela	Hiwot Fana Hosp	Tertiary Health Care Unit	7	21/2/2022	2022	167	86	81	0	167	167	0	0	0	0	0	0	0	0	0	0	0	0	52	0	6	1	1	0	No
Harari	Harari	Amirnur	Amirnure HC	Primary Health Care Unit	7	21/2/2022	2022	59	38	21	0	59	59	0	0	0	0	0	0	0	0	0	0	0	0	0	0	0	0	0	0	No
Harari	Harari	Hakim	Arategna HC	Primary Health Care Unit	7	21/2/2022	2022	43	27	16	1	43	43	0	0	1	0	0	0	0	0	0	0	0	0	0	0	0	0	0	0	No
Gambella	Gambella Town adm.	Gambella T. Admin.	Gambella Primary Hospital	Primary Health Care Unit	7	22/2/2022	2022	3	1	2	0	3	3	0	0	0	0	0	0	0	0	0	0	0	0	4	0	0	0	0	0	Yes	lab personnel	There's only one lab technician assigned to do covid tests, There has been some staff shortage because six of the laboratory staff have gone away for further education so covid testing has been interrupted.
Gambella	Mejeng Zone	Godere	Metti Health Center	Primary Health Care Unit	7	22/2/2022	2022	10	4	6	0	10	10	0	0	0	0	0	0	0	0	0	0	0	0	0	0	0	0	0	0			lack of formal training for clinicians specifically on Covid 19 which may be the cause for less attention for screening and testing
Gambella	Gambella Town adm.	Gambella T. Admin.	Gambella General Hospital	Secondary Health Care Unit	7	22/2/2022	2022	6	5	1	0	6	6	0	0	0	0	0	0	0	0	0	0	0	0	0	0	3	0	2	0			linking supects (patients with cough) from triege and OPD to cough OPD is decreased.
Gambella	Mejeng Zone	Menegesh	Kumi Primary Hospital	Primary Health Care Unit	7	22/2/2022	2022	4	2	2	0	4	4	0	0	0	0	0	0	0	0	0	0	0	0	0	0	5	0	0	0			shortage of trained staffs on COVID 19 Ag-RDT testing (lab staffs)
Gambella	Agnewa Zone	Dimma	Dimma Health Center	Primary Health Care Unit	7	22/2/2022	2022	26	0	0	0	0	0	0	0	0	0	0	0	0	0	0	0			0	0	0	0	0	0	Yes	Ag-RDT supply, Supplies stockout	stoke out of RDT-Ag test Kit, Still the RDT COVID-19 test kit was not reached our health facility, Carelessness and absence commitment of WHB to adjust transportation system to avial a ready RDT- test Kit for us.
Gambella	Agnewa Zone	Gog	Pinyudo Primary Hospital	Primary Health Care Unit	7	22/2/2022	2022	10	2	8	0	10	10	0	0	0	0	0		0		0	0	0	0	0	0	0	0	0	0
Gambella	Nure Zone	Lare	Lare Health Center	Primary Health Care Unit	7	22/2/2022	2022	11	7	4	0	11	11	0	0	0	0	0	0	0	0	0	0	0	0	0	0	0	0	0	0		shortage of trained personel	shortage of trained staffs on COVID 19 RDT testing (lab staffs)
Dire Dawa	Not applicable	Dire Dawa Op. Woreda	Dilchora Hospital	Secondary Health Care Unit	7	21/2/2022	2022	43	21	22	1	205	205	0	0	1	0	1	0	0	0	6	6	0	0	28	1	6	0	6	0	No
Dire Dawa	Not applicable	Sabian Op. Woreda	Sabian General Hospital	Secondary Health Care Unit	7	21/2/2022	2022	160	49	111	4	160	160	0	0	4	0	0	0	0	0	0	0	0	0	17	2	6	0	6	0	No
Dire Dawa	Not applicable	Sabian Op. Woreda	Goro Health Center	Primary Health Care Unit	7	21/2/2022	2022	81	37	44	3	88	88	0	0	3	0	0	0	0	10	10	7	0	0	0	0	0	0	0	0	No
Dire Dawa	Not applicable	Legahare Op. Woreda	Legahare Health Center	Primary Health Care Unit	7	21/2/2022	2022	178	92	86	0	178	178	0	0	0	0	0	0	0	0	0	0	0	0	0	0	0	0	0	0	No
B-Gumuz	Assosa	Assosa	Assosa G/hospital	Secondary Health Care Unit	7	23/02/2022	2022	50	26	24	1	50	50	0	0	1	0	0	0	0	0	0	0	0	0	16	16	3	1	2	0	No
B-Gumuz	Metekel	Pawi	Pawi G/hospital	Secondary Health Care Unit	7	23/02/2022	2022	116	48	68	0	116	116	0	0	0	0	0	0	0	0	0	0	0	0	2	0	1	0	1	0	No
B-Gumuz	Assosa	Menga	Menga P/hospital	Primary Health Care Unit	7	23/02/2022	2022	50	20	30	0	50	50	0	0	0		0	0	0	0	0	0	0	0	0	0	0	0	0	0	No
B-Gumuz	Assosa	Bambasi	Bambasi Health Centre	Primary Health Care Unit	7	23/02/2022	2022	17	11	6	0	17	17	0	0	0	0	0	0	0	0	0	0	0	0	0	0	0	0	0	0	No
B-Gumuz	Metekel	Dangur	Mambuk Health centre	Primary Health Care Unit	7	23/02/2022	2022	34	16	18	0	34	34	0	0	0	0	0	0	0	0	0	0	0	2	5	0	0	0	0	0	No		Shortage of trained HCW
Sidama	NA	Hawasa city Adm.	Hawasa CSH	Tertiary Health Care Unit	7	21/2/022	2022	13	7	6	0	13	0	13	0	0	0	0	0	0	0	0	0	0	0	11	0	6	0	6	0	No
Sidama	NA	Hawasa city Adm.	Adare general hospital	Secondary Health Care Unit	7	21/2/022	2022	18	10	8	0	18	18	0	0	0	0	0	0	0	0	0		0	0	0	0	0	0	0	0	Yes	Supplies stockout
Sidama	NA	Dale Woreda	Yirgalem general hospital	Secondary Health Care Unit	7	21/2/022	2022	19	17	2	0	19	19	0	0	0	0	0	0	0	0	0	0	0	0	7	0	3	0	1	0	No
Sidama	NA	Bona	Bona general hospital	Secondary Health Care Unit	7	21/2/022	2022	63	22	41	0	0	63	0	63	0	0	0	0	0	0	0	0	0	0	7	0	3	0	1	0	Yes	Supplies stockout
Somali	Fafan	Jigjiga	Referal hospital	Tertiary Health Care Unit	7	23/2/2022	2022	20	12	8	0	20	20	0	0	0	0	0	0	0	0	0	0	0	0	0	0	0	0	0	0	No		Absence of isolation center.
Somali	Sitti	Aysha	Dewele HC	Primary Health Care Unit	7	23/2/2022	2022	55	38	17	1	55	55	0	0	1	0	0	0	0	0	4	4	0	0	0	0	0	0	0	0	No		Printer for printing documents
Somali	Jarar	Degahbour	Degahbour Hospital	Secondary Health Care Unit	7	23/2/2022	2022	32	19	13	0	32	32	0	0	0	0	0	0	0	0	0	0	0	0	0	0	0	0	0	0	No		Drs are not screening patients as expected
Somali	Dollo	Warder	Warder Hospital	Primary Health Care Unit	7	23/2/2022	2022	27	15	12	0	27	27	0	0	0	0	0	0	0	0	0	0	0	0	0	0	0	0	0	0	No		have no logistic and transportation
Somali	Erer	Fik	Fik Hospital	Secondary Health Care Unit	7	23/2/2022	2022	15	8	7	0	15	15	0	0	0	0	0	0	0	0	0	0	0	0	0	0	0	0	1	0	No		NO PCR machine
Somali	Liban	Dollo-Ado	Dollo-Ado Hospital	Primary Health Care Unit	7	23/2/2022	2022	42	23	19	4	42	42	0	0	4	0	0	0	0	0	11	11	2	0	0	0	0	0	0	0	No		low infection prevention and control
Somali	Fafan	Jigjiga	Karamara Hospital	Secondary Health Care Unit	7	23/2/2022	2022	63	38	25	0	63	57	6	0	0	0	0	0	0	0	0	0	0	0	3	0	4	0	2	0	No		Isolation center is not enough for patients.
Somali	Shabelle	Gode	Godey Hospital	Secondary Health Care Unit	7	23/2/2022	2022	16	8	8	1	16	16	0	0	1	0	0	0	0	0	1	1	0	0	0	0	0	0	0	0	No		low patient fellow in the hospital and refusal of testing
SNNPR	Gamo	Arbaminch town	Arbaminch General Hospital	Secondary Health Care Unit	7	21/2/2022	2022	28	18	10	0	28	28	0	0	0	0	0	0	0	0	0	0	0	0	9	4	1	0	1	0	No
SNNPR	Gedeo	Dilla Town	Dilla University RH	Tertiary Health Care Unit	7	21/2/2022	2022	28	12	16	0	28	28	0	0	0	0	0	0	0	0	0	0	0	0	18	0	3	0	2	0	No
SNNPR	Bench Sheko	Mizan Aman Town	Mizan Teppi UniversityHospital	Tertiary Health Care Unit	7	21/2/2022	2022	51	28	23	2	51	51	0	0	2	0	0	0	0	0	0	0	0	0	9	0	1	0	1	0	No
SNNPR	Silte	Worabe Town	Worabe comprehensive Hospital	Tertiary Health Care Unit	7	21/2/2022	2022	42	21	21	0	42	42	0	0	0	0	0	1	0	0	0	0	0	0	10	0	4	0	2	0	No
SNNPR	Wolayta	Sodo Town	Wolayita Sodo University Hospital	Tertiary Health Care Unit	7	21/2/2022	2022	37	17	20	0	37	37	0	0	0	0	0	0	0	0	0	0	0	0	8	2	2	1	4	1	No
SNNPR	Gurage	Butajira Town	Butajira Hospital	Secondary Health Care Unit	7	21/2/2022	2022	33	16	17	1	33	33	0	0	1	0	0	0	0	0	0	0	0	0	7	0	3	0	4	0	No
Oromia	Adama Town	Adama Town	AdamaHMC	Secondary Health Care Unit	7	22/2/2022	2022	185	91	94	6	200	200	0	0	7	0	1	0	0	0	15	15	1	0	0	0	8	1	7	1	No	NA
Oromia	Adama Town	Adama Town	Biftu HC	Primary Health Care Unit	7	22/2/2022	2022	14	5	9	0	14	14	0	0	0	0	0	0	0	0	0	0	0	0	0	0	0	0	0	0	No
Oromia	Asela Town	Asela town	Asela H/C	Primary Health Care Unit	7	22/2/2022	2022	70	36	34	0	70	70	0	0	0	0	0	0	0	0	0	0	0	0	0	0	0	0	0	0	No
Oromia	Arsi	Lemu Bilbilo	Bokoji G/Hospital	Secondary Health Care Unit	7	22/2/2022	2022	46	10	36	2	48	48	0	0	2	0	1	0	0	1	2	2	0	0	14	1	0	0	0	0	Yes	Ag-RDT supply, Supplies stockout	Late request for Ag-RDT Kit
Oromia	Bishoftu	Bishoftu	Kurkura HC	Primary Health Care Unit	7	22/2/2022	2022	72	38	34	0	72	72	0	0	0	0	0	0	0	0	0	0	0	0	0	0	0	0	0	0	No
Oromia	Jimma town	Jimma Town	Jimma HC	Primary Health Care Unit	7	22/2/2022	2022	18	8	10	1	18	18	0	0	1	0	0	0	0	0	0	0	0	0	0	0	0	0	0	0	No		Lack of HCWs commitement
Oromia	Jimma town	Jimma town	Shenen Gibe G/ hospital	Secondary Health Care Unit	7	22/2/2022	2022	25	11	14	1	25	25	0	0	1	0	1	0	0	0	0	0	0	0	8	1	0	0	2	0	No
Oromia	Shashamane Town	Shashamane Town	Melka Oda G/ Hospital	Secondary Health Care Unit	7	22/2/2022	2022	28	13	15	2	28	28	0	0	2	0	0	0	0	0	0	0	0	0	10	2	0	3	3	0	No
Oromia	North Shoa	Wachale	Muka Turi P/Hospital	Primary Health Care Unit	7	22/2/2022	2022	22	14	8	0	22	22	0	0	0	0	0	0	0	0	0	0	0	0	18	0	6	0	4	0	No
Amhara	C/Gondar	Gondar Zuria	maksegnit Health Center	Primary Health Care Unit	7	21/2/2022	2022	7	4	3	0	7	7	0	0	0	0	0	0	0	0	0	0	0	0	0	0	0	0	0	0	No
Amhara	Bahirdar city	Bahir Dar	Tibebe Gion CSH	Tertiary Health Care Unit	7	21/2/2022	2022	50	23	27	1	50	50	0	0	1	0	1	0	0	4	0	0	0	0	78	1	8	0	5	0	No
Amhara	E/Gojjam	D/Markos	Debre-Markos CSH	Tertiary Health Care Unit	7	21/2/2022	2022	69	33	36	2	69	69	0	0	2	0	1	2	0	2	0	0	0	0	15	8	1	1	1	1	No
Amhara	N/Gondar	Debark	Debark Hospital	Primary Health Care Unit	7	21/2/2022	2022	14	5	9	0	14	14	0	0	0	0	0	0	0	6	0	0	0	0	4	2	0	0	3	0	No
Amhara	North Shoa	D/Birhan	Debrebrihan CSH	Tertiary Health Care Unit	7	21/2/2022	2022	30	14	16	0	30	30	0	0	0	0	0	0	0	0	0	0	0	0	9	2	4	0	1	0	No
Amhara	W/Gojjam	Burie	Burie Hospital	Primary Health Care Unit	7	21/2/2022	2022	45	24	21	1	45	45	0	0	1	0	0	0	0	0	0	0	0	0	0	0	0	0	0	0	No
Afar	1	Elidar	Elidar Health Center	Primary Health Care Unit	7	23/2/2022	2022	147	98	49	2	147	147	0	0	2	0	0	0	0	0	0	0	0	0	0	0	0	0	0	0	No
Afar	1	Dubti	Dubti general Hospital	Secondary Health Care Unit	7	23/2/2022	2022	18	12	6	0	18	18	0	0	0	0	0	0	0	0	0	0	0	0							No
Afar	1	Mille	Mille Health Center	Primary Health Care Unit	7	23/2/2022	2022	4	3	1	0	4	4	0	0	0	0	0	0	0	0	0	0	0	0	0	0	0	0	0	0	No		No training for OSU staff and facility staff, shortage of supplys like laboratory request forms
Afar	Zone 3	Awash 7	Awash Health Center	Primary Health Care Unit	7	23/2/2022	2022	6	5	1	0	6	6	0	0	0	0	0	0	0	0	0	0	0	0	0	0	0	0	0	0	No
Afar	1	Aysaita	Aysaita Hospital	Primary Health Care Unit	7	23/2/2022	2022	14	6	7	0	13	13	0	0	0	0	0	0	0	0	0	0	0	0	3	0	1	0	0	0	No		Challenges to COVID-19 testing due to over crowded and limited service area, physicians send only few COVID-19 suspects for laboratory testing reasoning out that they are facing only a few suspects, shortage of lab proffessionals trained laboratory professionals to collect samples from inpatient wards.
AA	Yeka	4	Minilek II Hospital	Tertiary Health Care Unit	8	28/2/2022	2022	164	79	85	0	278	271	7	0	0	0	1	0	0	0	0	0	0	1	14	1	4	0	4	0	No
AA	Kirkos	7	Zewditu Memorial Hospital	Secondary Health Care Unit	8	28/2/2022	2022	141	63	78	4	146	61	85	0	4	0	0	0	0	0	0	0	0	0	0	0	8	0	5	0	No
AA	Arada	4	Ras Desta Damtew Memorial Hospital	Secondary Health Care Unit	8	28/2/2022	2022	84	29	55	0	114	84	30	0	0	0	0	0	0	0	0	0	0	0	5		6	occupied by non COVID patients	3	occupied by non COVID patients	No
AA	Arada	6	Yekatirt 12 Hospital	Tertiary Health Care Unit	8	28/2/2022	2022	81	43	38	0	292	221	71	0	0	0	0	1	0	0	0	0	0	0	22	1	6	1	6	1	No
AA	Akaki	1	Tirunesh Bejing Hospital	Secondary Health Care Unit	8	28/2/2022	2022	248	130	118	0	248	216	32	0	0	0	0	0	0	0	0	0	0	0	13	0	2	0	0	0	No
AA	Bole	14	Dil Fire Health Center	Primary Health Care Unit	8	28/2/2022	2022	54	31	23	0	54	54	0	0	0	0	0	0	0	0	0	0	0	0	3	0	0	0	0	0	No
Harari	Harari	Amirnur	Jugel Hosp	Secondary Health Care Unit	8	28/2/2022	2022	35	18	17	1	35	35	0	0	1	0	0	0	0	0	0	0	0	0	0	0	0	0	0	0	No
Harari	Harari	Jinela	Hiwot Fana Hosp	Tertiary Health Care Unit	8	28/2/2022	2022	155	74	81	2	155	155	0	0	2	0	0	0	0	0	0	0	0	0	52	1	6	0	1	0	No
Harari	Harari	Amirnur	Amirnure HC	Primary Health Care Unit	8	28/2/2022	2022	57	41	16	0	57	57	0	0	0	0	0	0	0	0	0	0	0	0	0	0	0	0	0	0	No
Harari	Harari	Hakim	Arategna HC	Primary Health Care Unit	8	28/2/2022	2022	43	22	21	0	43	43	0	0	0	0	0	0	0	0	0	0	0	0	0	0	0	0	0	0	No
Gambella	Gambella Town adm.	Gambella T. Admin.	Gambella Primary Hospital	Primary Health Care Unit	8	1/3/2022	2022	0	0	0	0	0	0	0	0	0	0	0	0	0	0	0	0	0	0	4	0	0	0	0	0			The hiring process for new lab technicians is still underway so testing couldn't be initiated this week.
Gambella	Mejeng Zone	Godere	Metti Health Center	Primary Health Care Unit	8	1/3/2022	2022	43	19	24	0	43	43	0	0	0	0	0	0	0	0	0	0	0	0	0	0	0	0	0	0			lack of trained staffs on COVID 19 RDT testing (lab staffs)
Gambella	Gambella Town adm.	Gambella T. Admin.	Gambella General Hospital	Secondary Health Care Unit	8	1/3/2022	2022	6	1	5	0	0	0	0	0	0	0	0	0	0	0	0	0	0	0	0	0	3	0	2	0			linking supects (patients with cough) from triege and OPD to cough OPD is decreased.
Gambella	Mejeng Zone	Menegesh	Kumi Primary Hospital	Primary Health Care Unit	8	1/3/2022	2022	5	3	2	0	5	5	0	0	0	0	0	0	0	0	0	0	0	0	0	0	5	0	0	0		shortage of trained personel	shortage of trained staffs on COVID 19 Ag-RDT testing (lab staffs)
Gambella	Agnewa Zone	Dimma	Dimma Health Center	Primary Health Care Unit	8	1/3/2022	2022	0	0	0	0	0	0	0	0	0	0	0	0	0	0	0	0	0	0	0	0	0	0	0	0
Gambella	Agnewa Zone	Gog	Pinyudo Primary Hospital	Primary Health Care Unit	8	1/3/2022	2022	15	6	9	0	15	15	0	0	0	0	0	0	0	0	0	0	0	0	0	0	0	0	0	0
Gambella	Nure Zone	Lare	Lare Health Center	Primary Health Care Unit	8	1/3/2022	2022	13	8	5	0	13	13	0	0	0	0	0	0	0	0	0	0	0	0	0	0	0	0	0	0		shortage of trained personel	shortage of trained staffs on COVID 19 RDT testing (lab staffs)
Dire Dawa	NA	DD.Op. Woreda	Dilchora Hospital	Secondary Health Care Unit	8	28/2/2022	2022	41	18	23	0	143	143	0	0	0	0	0	0	0	0	0	0	0	0	28	0	6	0	6	0	No
Dire Dawa	NA	Sabian Op. Woreda	Sabian General Hospital	Secondary Health Care Unit	8	28/2/2022	2022	156	80	76	1	156	156	0	0	1	0	0	0	0	2	0	0	0	0	17	0	6	0	6	0	No
Dire Dawa	NA	Sabian Op. Woreda	Goro Health Center	Primary Health Care Unit	8	28/2/2022	2022	85	45	40	3	92	92	0	0	3	0	0	0	0	2	10	7	0	0	0	0	0	0	0	0	No
Dire Dawa	NA	Legahare Op. Woreda	Legahare Health Center	Primary Health Care Unit	8	28/2/2022	2022	201	83	118	1	204	204	0	0	1	0	0	0	0	0	3	3	0	0	0	0	0	0	0	0	No
B-Gumuz	Assosa	Assosa	Assosa G/hospital	Secondary Health Care Unit	8	2/3/2022	2022	29	16	13	0	29	29	0	0	0	0	0	0	0	0	0	0	0	0	18	14	2	2	2	0	No		Lack of room for SARI/ILI
B-Gumuz	Metekel	Pawi	Pawi G/hospital	Secondary Health Care Unit	8	2/3/2022	2022	63	36	27	0	63	63	0	0	0	0	0	0	0	0	0	0	0	0	2	0	1	0	1	0	No
B-Gumuz	Assosa	Menga	Menga P/hospital	Primary Health Care Unit	8	2/3/2022	2022	35	22	13	0	35	35	0	0	0		0	0	0	0	0	0	0	0	0	0	0	0	0	0	No		Lack of PPE
B-Gumuz	Assosa	Bambasi	Bambasi Health Centre	Primary Health Care Unit	8	2/3/2022	2022	25	17	8	0	25	25	0	0	0	0	0	0	0	0	0	0	0	0	0	0	0	0	0	0	No
B-Gumuz	Metekel	Dangur	Mambuk Health centre	Primary Health Care Unit	8	2/3/2022	2022	50	25	25	0	50	50	0	0	0	0	0	0	0	0	0	0	0	0	5	0	0	0	0	0	No		Shortage of trained HCW
Sidama	NA	Hawasa city Adm.	Hawasa CSH	Tertiary Health Care Unit	8	28/2/022	2022	22	13	9	0	22	1	21	0	0	0	0	0	0	0	0	0	0	0	11	0	6	0	6	0	No
Sidama	NA	Hawasa city Adm.	Adare general hospital	Secondary Health Care Unit	8	28/2/022	2022	22	10	12	0	22	22	0	0	0	0	0	0	0	0	0	0	0	0	0	0	0	0	0	0	No
Sidama	NA	Dale Woreda	Yirgalem general hospital	Secondary Health Care Unit	8	28/2/022	2022	11	9	2	0	11	11	0	0	0	0	0	0	0	0	0	0	0	0	7	0	3	0	1	0	No
Sidama	NA	Bona	Bona general hospital	Secondary Health Care Unit	8	28/2/022	2022	77	36	41	0	77	77	0	0	0	0	0	0	0	0	0	0	0	0	7	0	3	0	1	0	No
Somali	Fafan	Jigjiga	Referal hospital	Tertiary Health Care Unit	8	2/3/2022	2022	33	15	18	1	33	26	7	0	1	0	0	0	0	0	0	0	0	0	0	0	0	0	0	0	No		Absence of isolation center.
Somali	Sitti	Aysha	Dewele HC	Primary Health Care Unit	8	2/3/2022	2022	24	12	12	0	24	24	0	0	0	0	0	0	0	0	0	0	0	0	0	0	0	0	0	0	No		Printer for printing documents
Somali	Jarar	Degahbour	Degahbour Hospital	Secondary Health Care Unit	8	2/3/2022	2022	34	18	16	0	34	34	0	0	0	0	0	0	0	0	0	0	0	0	0	0	0	0	0	0	No		Drs are not screening patients as expected
Somali	Dollo	Warder	Warder Hospital	Primary Health Care Unit	8	2/3/2022	2022	23	15	8	0	23	23	0	0	0	0	0	0	0	0	0	0	0	0	0	0	0	0	0	0	No		have no logistic and transportation
Somali	Erer	Fik	Fik Hospital	Secondary Health Care Unit	8	2/3/2022	2022	17	8	9	0	17	17	0	0	0	0	0	0	0	0	0	0	0	0	0	0	0	0	1	0	No		NO PCR machine
Somali	Liban	Dollo-Ado	Dollo-Ado Hospital	Primary Health Care Unit	8	2/3/2022	2022	34	20	14	0	34	34	0	0	0	0	0	0	0	0	0	0	0	0	0	0	0	0	0	0	No		low infection prevention and control
Somali	Fafan	Jigjiga	Karamara Hospital	Secondary Health Care Unit	8	2/3/2022	2022	59	37	22	1	59	56	3	0	1	0	0	0	0	0	0	0	0	0	3	0	4	0	2	0	No		Isolation center is not enough for patients.
Somali	Shabelle	Gode	Godey Hospital	Secondary Health Care Unit	8	2/3/2022	2022	16	6	10	0	16	16	0	0	0	0	0	0	0	0	0	0	0	0	0	0	0	0	0	0	No		low patient fellow in the hospital and refusal of testing
SNNPR	Gamo	Arbaminch town	Arbaminch General Hospital	Secondary Health Care Unit	8	28/2/2022	2022	23	13	10	0	23	23	0	0	0	0	0	0	0	0	0	0	0	0	9	4	1	0	1	0	No
SNNPR	Gedeo	Dilla Town	Dilla University RH	Tertiary Health Care Unit	8	28/2/2022	2022	36	21	15	0	36	36	0	0	0	0	0	0	0	0	0	0	0	0	18	0	3	0	2	0	No
SNNPR	Bench Sheko	Mizan Aman Town	Mizan Teppi UniversityHospital	Tertiary Health Care Unit	8	28/2/2022	2022	42	26	16	1	42	42	0	0	1	0	0	0	0	0	0	0	0	0	9	0	1	0	1	0	No
SNNPR	Silte	Worabe Town	Worabe comprehensive Hospital	Tertiary Health Care Unit	8	28/2/2022	2022	37	19	18	0	37	37	0	0	0	0	0	0	0	0	0	1	0	0	10	0	4	0	2	0	No
SNNPR	Wolayta	Sodo Town	Wolayita Sodo University Hospital	Tertiary Health Care Unit	8	28/2/2022	2022	28	12	16	0	28	28	0	0	0	0	0	0	0	0	0	0	0	0	8	4	2	1	4	2	No
SNNPR	Gurage	Butajira Town	Butajira Hospital	Secondary Health Care Unit	8	28/2/2022	2022	13	10	3	0	13	13	0	0	0	0	0	0	0	0	0	0	0	0	7	0	3	0	4	0	No
Oromia	Adama Town	Adama Town	AdamaHMC	Secondary Health Care Unit	8	1/3/2022	2022	173	93	80	3	194	194	0	0	3	0	0	0	0	0	21	21	0	0	0	0	8	0	7	0	No
Oromia	Adama Town	Adama Town	Biftu HC	Primary Health Care Unit	8	1/3/2022	2022	6	3	3	0	6	6	0	0	0	0	0	0	0	56	0	0	0	0	0	0	0	0	0	0	No
Oromia	Asela Town	Asela town	Asela H/C	Primary Health Care Unit	8	1/3/2022	2022	208	191	17	0	208	208	0	0	0	0	0	0	0	0	0	0	0	0	0	0	0	0	0	0	No
Oromia	Arsi	Lemu Bilbilo	Bokoji G/Hospital	Secondary Health Care Unit	8	1/3/2022	2022	46	16	30	0	46	46	0	0	0	0	0	0	0	0	0	0	0	0	14	1	0		0		No
Oromia	Bishoftu	Bishoftu	Kurkura HC	Primary Health Care Unit	8	1/3/2022	2022	70	49	21	0	70	70	0	0	0	0	0	0	0	0	0	0	0	0	0	0	0	0	0	0	No
Oromia	Jimma town	Jimma Town	Jimma HC	Primary Health Care Unit	8	1/3/2022	2022	25	13	12	0	25	25	0	0	0	0	0	0	0	0	0	0	0	0	0	0	0	0	0	0	No		Lack of HCWs commitement
Oromia	Jimma town	Jimma town	Shenen Gibe G/ hospital	Secondary Health Care Unit	8	1/3/2022	2022	23	11	12	0	23	23	0	0	0	0	0	0	0	0	0	0	0	0	8	0	0	0	2	0	No
Oromia	Shashamane Town	Shashamane Town	Melka Oda G/ Hospital	Secondary Health Care Unit	8	1/3/2022	2022	37	18	19	0	37	37	0	0	0	0	0	0	0	0	0	0	0	0	10	7	3	0	3	0	No
Oromia	North Shoa	Wachale	Muka Turi P/Hospital	Primary Health Care Unit	8	1/3/2022	2022	13	4	9	0	13	13	0	0	0	0	0	0	0	0	0	0	0	0	18	0	6	0	4	0	No
Amhara	C/Gondar	Gondar Zuria	maksegnit Health Center	Primary Health Care Unit	8	28/2/2022	2022	14	5	9	0	14	14	0	0	0	0	0	0	0	0	0	0	0	0	0	0	0	0	0	0	No
Amhara	Bahirdar city	Bahir Dar	Tibebe Gion CSH	Tertiary Health Care Unit	8	28/2/2022	2022	47	23	24	1	47	47	0	0	1	0	1	0	0	1	0	0	0	0	78	1	8	0	5	0	No
Amhara	E/Gojjam	D/Markos	Debre-Markos CSH	Tertiary Health Care Unit	8	28/2/2022	2022	51	32	19	0	51	51	0	0	0	0	0	1	0	4	0	0	0	0	15	4	1	0	1	0	No
Amhara	N/Gondar	Debark	Debark Hospital	Primary Health Care Unit	8	28/2/2022	2022	19	13	6	0	19	19	0	0	0	0	0	0	0	0	0	0	0	0	4	2	0	0	3	0	No
Amhara	North Shoa	D/Birhan	Debrebrihan CSH	Tertiary Health Care Unit	8	28/2/2022	2022	25	16	9	0	25	25	0	0	0	0	0	0	0	0	0	0	0	0	9	2	4	0	1	0	No
Amhara	W/Gojjam	Burie	Burie Hospital	Primary Health Care Unit	8	28/2/2022	2022	26	11	15	0	26	26	0	0	0	0	0	0	0	0	0	0	0	0	0	0	0	0	0	0	No
Afar	1	Elidar	Elidar Health Center	Primary Health Care Unit	8	2/3/2022	2022	110	51	59	0	110	110	0	0	0	0	0	0	0	0	0	0	0	0	0	0	0	0	0	0	No
Afar	1	Dubti	Dubti general Hospital	Secondary Health Care Unit	8	2/3/2022	2022	19	12	7	0	19	19	0	0	0	0	0	0	0	0	0	0	0	0	0	0	0	0	0	0	No
Afar	1	Mille	Mille Health Center	Primary Health Care Unit	8	2/3/2022	2022	3	3	0	0	3	3	0	0	0	0	0	0	0	0	0	0	0	0	0	0	0	0	0	0	No
Afar	Zone 3	Awash 7	Awash Health Center	Primary Health Care Unit	8	2/3/2022	2022	37	10	27	0	37	37	0	0	0	0	0	0	0	0	0	0	0	0	0	0	0	0	0	0	No
Afar	1	Aysaita	Aysaita Hospital	Primary Health Care Unit	8	2/3/2022	2022	10	6	3	0	9	9	0	0	0	0	0	0	0	0	0	0	0	0	3	0	1	0	0	0	No		Shortage of lab proffesionals to collect sample collect from IPDs, clinicians usually say they have only a few respiratory illnes cases at OPDs.
Afar	2	Abaala	Aba'ala Primary Hospital	Primary Health Care Unit			2022								0
AA	Yeka	4	Minilek II Hospital	Tertiary Health Care Unit	9	7/3/2022	2022	115	59	56	0	146	146	0	0	0	0	0	0	0	0	0	0	0	0	14	0	4	0	4		No
AA	Kirkos	7	Zewditu Memorial Hospital	Secondary Health Care Unit	9	7/3/2022	2022	120	58	62	0	123	57	66	0	0	0	0	0	0	0	0	0	0	0	0	0	8	0	5	0	No
AA	Arada	4	Ras Desta Damtew Memorial Hospital	Secondary Health Care Unit	9	7/3/2022	2022	82	30	52	0	223	82	141	0	3	0	0	0	0	0	0	0	0	0	5	0	6	occupied by non COVID patients	3	non COVID patients	No
AA	Arada	6	Yekatirt 12 Hospital	Tertiary Health Care Unit	9	7/3/2022	2022	54	24	30	0	165	146	19	0	0	0	0	0	0	0	0	0	0	0	22	2	6	0	6	0	No
AA	Akaki	1	Tirunesh Bejing Hospital	Secondary Health Care Unit	9	7/3/2022	2022	86	39	47	4	86	81	5	0	4	0	2	0	0	0	0	0	0	0	13	2	2	0	0	0	No
AA	Bole	14	Dil Fire Health Center	Primary Health Care Unit	9	7/3/2022	2022	24	11	13	0	24	24	0	0	0	0	0	0	0	0	0	0	0	0	3	0	0	0	0	0	No
Harari	Harari	Amirnur	Jugel Hosp	Secondary Health Care Unit	9	7/3/2022	2022	25	10	15	1	25	25	0	0	1	0	0	0	0	0	0	0	0	0	0	0	0	0	0	0	No
Harari	Harari	Jinela	Hiwot Fana Hosp	Tertiary Health Care Unit	9	7/3/2022	2022	150	79	71	0	150	150	0	0	0	0	0	0	0	0	0	0	0	0	52	1	6	0	1	0	No
Harari	Harari	Amirnur	Amirnure HC	Primary Health Care Unit	9	7/3/2022	2022	67	42	25	0	67	67	0	0	0	0	0	0	0	0	0	0	0	0	0	0	0	0	0	0	No
Harari	Harari	Hakim	Arategna HC	Primary Health Care Unit	9	7/3/2022	2022	50	29	21	0	50	50	0	0	0	0	0	0	0	0	0	0	0	0	0	0	0	0	0	0	No
Gambella	Gambella Town adm.	Gambella T. Admin.	Gambella Primary Hospital	Primary Health Care Unit	9	8/3/2022	2022	20	13	7	0	20	20	0	0	0	0	0	0	0	0	0	0	0	0	4	0	0	0	0	0	Yes	Personnel, shortage of lab staffs	The hiring process for new lab technicians is still underway so testing couldn't be initiated this week.
Gambella	Mejeng Zone	Godere	Metti Health Center	Primary Health Care Unit	9	8/3/2022	2022	36	21	15	0	36	36	0	0	0	0	0	0	0	0	0	0	0	0	0	0	0	0	0	0	No		lack of trained staffs on COVID 19 RDT testing (lab staffs)
Gambella	Gambella Town adm.	Gambella T. Admin.	Gambella General Hospital	Secondary Health Care Unit	9	8/3/2022	2022	1	1	0	0	1	1	0	0	0	0	0	0	0	0	0	0	0	0	0	0	3	0	2	0	No		linking supects (patients with cough) from triege and OPD to cough OPD is decreased.
Gambella	Mejeng Zone	Menegesh	Kumi Primary Hospital	Primary Health Care Unit	9	8/3/2022	2022	12	11	1	0	12	12	0	0	0	0	0	0	0	0	0	0	0	0	0	0	5	0	0	0	Yes	shortage of trained personel	shortage of trained staffs on COVID 19 Ag-RDT testing (lab staffs)
Gambella	Agnewa Zone	Dimma	Dimma Health Center	Primary Health Care Unit	9	8/3/2022	2022	0	0	0	0	0	0	0	0	0	0	0	0	0	0	0	0	0	0	0	0	0	0	0	0	No
Gambella	Agnewa Zone	Gog	Pinyudo Primary Hospital	Primary Health Care Unit	9	8/3/2022	2022	11	4	7	0	11	11	0	0	0	0	0	0	0	0	0	0	0	0	0	0	0	0	0	0	No
Gambella	Nure Zone	Lare	Lare Health Center	Primary Health Care Unit	9	8/3/2022	2022	11	5	6	0	11	11	0	0	0	0	0	0	0	0	0	0	0	0	0	0	0	0	0	0	Yes	shortage of trained personel	shortage of trained staffs on COVID 19 RDT testing (lab staffs)
Dire Dawa	NA	DD.Op. Woreda	Dilchora Hospital	Secondary Health Care Unit	9	7/3/2022	2022	41	27	14	0	120	120	0	0	0	0	0	0	0	0	0	0	0	0	28	0	6	0	6	0	No
Dire Dawa	NA	Sabian Op. Woreda	Sabian General Hospital	Secondary Health Care Unit	9	7/3/2022	2022	151	68	83	0	151	151	0	0	0	0	0	0	0	0	0	0	0	0	17	0	6	0	6	0	No
Dire Dawa	NA	Sabian Op. Woreda	Goro Health Center	Primary Health Care Unit	9	7/3/2022	2022	131	60	71	1	132	132	0	0	1	0	0	0	0	3	3	1	0	0	0	0	0	0	0	0	No
Dire Dawa	NA	Legahare Op. Woreda	Legahare Health Center	Primary Health Care Unit	9	7/3/2022	2022	162	87	75	0	162	162	0	0	0	0	0	0	0	0	0	0	0	0	0	0	0	0	0	0	No
B-Gumuz	Assosa	Assosa	Assosa G/hospital	Secondary Health Care Unit	9	9/3/2022	2022	48	25	23	0	48	48	0	0	0	0	0	0	0	0	0	0	0	0	16	16	2	2	2	0	No		A high number of cases of diarrhea seen on under five children and Lower Ag-RDT test performance at the hospital
B-Gumuz	Metekel	Pawi	Pawi G/hospital	Secondary Health Care Unit	9	9/3/2022	2022	69	43	26	0	69	69	0	0	0	0	0	0	0	0	0	0	0	0	2	0	1	0	1	0	No
B-Gumuz	Assosa	Menga	Menga P/hospital	Primary Health Care Unit	9	9/3/2022	2022	42	28	14	0	42	42	0	0	0	0	0	0	0	0	0	0	0	0	0	0	0	0	0	0	No
B-Gumuz	Assosa	Bambasi	Bambasi Health Centre	Primary Health Care Unit	9	9/3/2022	2022	23	15	8	0	23	23	0	0	0	0	0	0	0	0	0	0	0	0	0	0	0	0	0	0	No
B-Gumuz	Metekel	Dangur	Mambuk Health centre	Primary Health Care Unit	9	9/3/2022	2022	56	26	30	0	56	56	0	0	0	0	0	0	0	0	0	0	0	2	5	0	0	0	0	0	No		Absence of trained laboratory personnel in IDP site and Shortage of trained personals in each outlet interruption of health services in IDP site
Sidama	NA	Hawasa city Adm.	Hawasa CSH	Tertiary Health Care Unit	9	7/3/022	2022	9	2	7	0	9	0	9	0	0	0	0	0	0	0	0	0	0	0	11	0	6	0	6	0	No
Sidama	NA	Hawasa city Adm.	Adare general hospital	Secondary Health Care Unit	9	7/3/022	2022	8	5	3	0	8	8	0	0	0	0	0	0	0	0	0		0	0	0	0	0	0	0	0	No
Sidama	NA	Dale Woreda	Yirgalem general hospital	Secondary Health Care Unit	9	7/3/022	2022	15	4	11	0	15	15	0	0	0	0	0	0	0	0	0	0	0	0	7	0	3	0	1	0	No
Sidama	NA	Bona	Bona general hospital	Secondary Health Care Unit	9	7/3/022	2022	74	37	37	0	0	74	0	74	0	0	0	0	0	0	0	0	0	0	0	0	3	0	1	0	No
Somali	Fafan	Jigjiga	Referal hospital	Tertiary Health Care Unit	9	9/3/2022	2022	40	18	22	0	40	30	10	0	0	0	0	0	0	0	0	0	0	0	0	0	0	0	0	0	No		Absence of isolation center.
Somali	Sitti	Aysha	Dewele HC	Primary Health Care Unit	9	9/3/2022	2022	21	10	11	0	21	21	0	0	0	0	0	0	0	0	0	0	0	0	0	0	0	0	0	0	No		Printer for printing documents
Somali	Jarar	Degahbour	Degahbour Hospital	Secondary Health Care Unit	9	9/3/2022	2022	24	13	11	0	24	24	0	0	0	0	0	0	0	0	0	0	0	0	0	0	0	0	0	0	No		Drs are not screening patients as expected
Somali	Dollo	Warder	Warder Hospital	Primary Health Care Unit	9	9/3/2022	2022	21	13	8	0	21	21	0	0	0	0	0	0	0	0	0	0	0	0	0	0	0	0	0	0	No		have no logistic and transportation
Somali	Erer	Fik	Fik Hospital	Secondary Health Care Unit	9	9/3/2022	2022	16	6	10	0	16	16	0	0	0	0	0	0	0	0	0	0	0	0	0	0	0	0	1	0	No		NO PCR machine
Somali	Liban	Dollo-Ado	Dollo-Ado Hospital	Primary Health Care Unit	9	9/3/2022	2022	37	21	16	0	37	37	0	0	1	0	0	0	0	0	0	0	0	0	0	0	0	0	0	0	No		low infection prevention and control
Somali	Fafan	Jigjiga	Karamara Hospital	Secondary Health Care Unit	9	9/3/2022	2022	51	32	19	0	51	48	3	0	0	0	0	0	0	0	0	0	0	0	3	0	4	0	2	0	No		Isolation center is not enough for patients.
Somali	Shabelle	Gode	Godey Hospital	Secondary Health Care Unit	9	9/3/2022	2022	8	5	3	0	8	8	0	0	0	0	0	0	0	0	0	0	0	0	0	0	0	0	0	0	No		low patient fellow in the hospital and refusal of testing
SNNPR	Gamo	Arbaminch town	Arbaminch General Hospital	Secondary Health Care Unit	9	7/3/2022	2022	26	15	11	0	26	26	0	0	0	0	0	0	0	0	0	0	0	0	9	0	1	0	1	0	No
SNNPR	Gedeo	Dilla Town	Dilla University RH	Tertiary Health Care Unit	9	7/3/2022	2022	23	15	8	0	23	23	0	0	0	0	0	0	0	0	0	0	0	0	18	0	3	0	2	0	No
SNNPR	Bench Sheko	Mizan Aman Town	Mizan Teppi UniversityHospital	Tertiary Health Care Unit	9	7/3/2022	2022	48	31	17	0	48	48	0	0	0	0	0	0	0	0	0	0	0	0	9	0	1	0	1	0	No
SNNPR	Silte	Worabe Town	Worabe comprehensive Hospital	Tertiary Health Care Unit	9	7/3/2022	2022	51	26	25	0	51	51	0	0	0	0	0	0	0	0	0	0	0	0	10	0	4	0	2	0	No
SNNPR	Wolayta	Sodo Town	Wolayita Sodo University Hospital	Tertiary Health Care Unit	9	7/3/2022	2022	3	1	2	0	3	3	0	0	0	0	0	0	0	0	0	0	0	0	8	3	2	1	4	1	No
SNNPR	Gurage	Butajira Town	Butajira Hospital	Secondary Health Care Unit	9	7/3/2022	2022	35	21	14	0	35	35	0	0	0	0	0	0	0	0	0	0	0	0	7	0	3	0	4	0	No
Oromia	Adama Town	Adama Town	AdamaHMC	Secondary Health Care Unit	9	8/3/2022	2022	191	94	97	4	207	207	0	0	4	0	0	0	0	0	16	16	0	0	0	0	8	0	7	0	No
Oromia	Adama Town	Adama Town	Biftu HC	Primary Health Care Unit	9	8/3/2022	2022	9	2	7	0	9	9	0	0	0	0	0	0	0	0	0	0	0	0	0	0	0	0	0	0	No
Oromia	Asela Town	Asela town	Asela H/C	Primary Health Care Unit	9	8/3/2022	2022	556	485	71	0	556	556	0	0	0	0	0	0	0	0	0	0	0	0	0	0	0	0	0	0	No
Oromia	Arsi	Lemu Bilbilo	Bokoji G/Hospital	Secondary Health Care Unit	9	8/3/2022	2022	32	12	20	0	32	32	0	0	0	0	0	0	0	0	0	0	0	0	14	1	0	0	0	0	No
Oromia	Bishoftu	Bishoftu	Kurkura HC	Primary Health Care Unit	9	8/3/2022	2022	311	309	2	0	311	311	0	0	0	0	0	0	0	0	0	0	0	0	37	0	4	0	4	0	No
Oromia	Jimma town	Jimma Town	Jimma HC	Primary Health Care Unit	9	8/3/2022	2022	15	15	0	0	15	15	0	0	0	0	0	0	0	0	0	0	0	0	0	0	0	0	0	0	No		Lack of HCWs commitement
Oromia	Jimma town	Jimma town	Shenen Gibe G/ hospital	Secondary Health Care Unit	9	8/3/2022	2022	11	5	6	0	0	11	0	11	0	0	0	0	0	0	0	0	0	0	8	0	0	0	2	0	No		Lack of HCWs commitement
Oromia	Shashamane Town	Shashamane Town	Melka Oda G/ Hospital	Secondary Health Care Unit	9	8/3/2022	2022	37	21	16	1	37	37	0	0	1	0	0	0	0	0	0	0	0	0	10	7	3	0	3	0	No
Oromia	North Shoa	Wachale	Muka Turi P/Hospital	Primary Health Care Unit	9	8/3/2022	2022	7	3	4	0	7	7	0	0	0	0	0	0	0	0	0	0	0	0	18	0	6	0	4	0	No
Amhara	C/Gondar	Gondar Zuria	maksegnit Health Center	Primary Health Care Unit	9	7/3/2022	2022	10	6	4	0	10	10	0	0	0	0	0	0	0	0	0	0	0	0	0	0	0	0	0	0	No
Amhara	Bahirdar city	Bahir Dar	Tibebe Gion CSH	Tertiary Health Care Unit	9	7/3/2022	2022	17	11	6	0	17	17	0	0	0	0	0	0	0	1	0	0	0	0	78	0	8	0	5	0	No
Amhara	E/Gojjam	D/Markos	Debre-Markos CSH	Tertiary Health Care Unit	9	7/3/2022	2022	139	67	72	0	139	139	0	0	0	0	0	0	0	2	0	0	0	0	15	0	1	0	1	0	No
Amhara	N/Gondar	Debark	Debark Hospital	Primary Health Care Unit	9	7/3/2022	2022	24	10	14	1	24	24	0	0	1	0	0	0	0	0	0	0	0	0	9	2	4	0	1	0	No
Amhara	North Shoa	D/Birhan	Debrebrihan CSH	Tertiary Health Care Unit	9	7/3/2022	2022	30	14	16	0	30	30	0	0	0	0	0	0	0	0	0	0	0	0	0	0	0	0	0	0	No
Amhara	W/Gojjam	Burie	Burie Hospital	Primary Health Care Unit	9	28/2/2022	2022	26	11	15	0	26	26	0	0	0	0	0	0	0	0	0	0	0	0	0	0	0	0	0	0	No
Afar	1	Elidar	Elidar Health Center	Primary Health Care Unit	9	2/9/2022	2022	100	57	43	0	100	100	0	0	0	0	0	0	0	0	0	0	0	0	0	0	0	0	0	0	No
Afar	1	Dubti	Dubti general Hospital	Secondary Health Care Unit	9	2/9/2022	2022	11	6	5	0	11	11	0	0	0	0	0	0	0	0	0	0	0	0							No
Afar	1	Mille	Mille Health Center	Primary Health Care Unit	9	2/9/2022	2022	6	3	3	0	6	6	0	0	0	0	0	0	0	0	0	0	0	0	0	0	0	0	0	0	No		No training for ohio staff and facility staff
Afar	Zone 3	Awash 7	Awash Health Center	Primary Health Care Unit	9	2/9/2022	2022	25	9	16	0	25	25	0	0	0	0	0	0	0	0	0	0	0	0	0	0	0	0	0	0	No
Afar	1	Aysaita	Aysaita Hospital	Primary Health Care Unit	9	2/9/2022	2022	7	4	3	0	7	7	0	0	0	0	0	0	0	0	0	0	0	0	3	0	1	0	0	0	Yes
Afar	2	Abaala	Aba'ala Primary Hospital	Primary Health Care Unit			2022								0
AA	Yeka	4	Minilek II Hospital	Tertiary Health Care Unit	10	14/3/2022	2022	178	86	92	2	259	227	32	0	2	0	0	0	0	0	0	0	0	0	14	0	4	0	4	0
AA	Kirkos	7	Zewditu Memorial Hospital	Secondary Health Care Unit	10	14/3/2022	2022	131	53	78	2	138	58	80	0	2	0	0	0	0	0	0	0	0	0	0	0	8	0	5	0
AA	Arada	4	Ras Desta Damtew Memorial Hospital	Secondary Health Care Unit	10	14/3/2022	2022	72	28	44	0	243	72	171	0	1	0	0	0	0	0	0	0	0	0	5	0	6	occupied by non COVID patients	3	occupied by non COVID patients
AA	Arada	6	Yekatirt 12 Hospital	Tertiary Health Care Unit	10	14/3/2022	2022	79	32	47	0	238	169	69	0	0	0	0	0	0	0	0	0	0	0	22	0	6	0	6	0
AA	Akaki	1	Tirunesh Bejing Hospital	Secondary Health Care Unit	10	14/3/2022	2022	86	45	41	0	86	65	21	0	0	0	0	1	0	1	0	0	0	0	13	0	2	0	0	0
AA	Bole	14	Dil Fire Health Center	Primary Health Care Unit	10	14/3/2022	2022	97	41	56	1	97	97	0	0	1	0	0	0	0	0	0	0	0	0	3	0	0	0	0	0
Harari	Harari	Amirnur	Jugel Hosp	Secondary Health Care Unit	10	14/3/2022	2022	39	19	20	0	39	39	0	0	0	0	0	0	0	0	0	0	0	0	0	0	0	0	0	0	No
Harari	Harari	Jinela	Hiwot Fana Hosp	Tertiary Health Care Unit	10	14/3/2022	2022	51	29	22	0	51	51	0	0	0	0	0	0	0	0	0	0	0	0	52	0	6	0	1	0	No
Harari	Harari	Amirnur	Amirnure HC	Primary Health Care Unit	10	14/3/2022	2022	41	30	11	0	41	41	0	0	0	0	0	0	0	0	0	0	0	0	0	0	0	0	0	0	No
Harari	Harari	Hakim	Arategna HC	Primary Health Care Unit	10	14/3/2022	2022	38	25	13	0	38	38	0	0	0	0	0	0	0	0	0	0	0	0	0	0	0	0	0	0	No
Gambella	Gambella Town adm.	Gambella T. Admin.	Gambella Primary Hospital	Primary Health Care Unit	10	15/3/2022	2022	0	0	0	0	0	0	0	0	0	0	0	0	0	0	0	0	0	0	4	0	0	0	0	0	Yes	Personnel, shortage of lab staffs, lab room is under construction	Routine Covid testing was interrupted b/c of (1)shortage of lab technicians as some staffs are left for school (2)the lab room for covid testing is under construction, previously it was conducted under the tent. But we are conducting emergency testing like travellers and football players at routine lab room
Gambella	Mejeng Zone	Godere	Metti Health Center	Primary Health Care Unit	10	15/3/2022	2022	34	18	16	0	34	34	0	0	0	0	0	0	0	0	0	0	0	0	0	0	0	0	0	0
Gambella	Gambella Town adm.	Gambella T. Admin.	Gambella General Hospital	Secondary Health Care Unit	10	15/3/2022	2022	7	5	2	0	7	7	0	0	0	0	0	0	0	0	0	0	0	0	0	0	3	0	2	0			linking supects (patients with cough) from triege and OPD to cough OPD is decreased.
Gambella	Mejeng Zone	Menegesh	Kumi Primary Hospital	Primary Health Care Unit	10	15/3/2022	2022	10	6	4	0	10	10	0	0	0	0	0	0	0	0	0	0	0	0	0	0	5	0	0	0			shortage of trained staffs on COVID 19 Ag-RDT testing (lab staffs)
Gambella	Agnewa Zone	Dimma	Dimma Health Center	Primary Health Care Unit	10	15/3/2022	2022	10	6	4	0	10	10	0	0	0	0	0	0	0	0	0	0	0	0	0	0	0	0	0	0			Initation of staff towards COVID-19 prevention and sending RDT testing lab request was some what challenge among few staffs, because for a months ageo RDT test was inturrapted due to shortage RDT test kit in our facility. Ignorance of Woreda PHEM/WHB office not including me at time of PHEM related activities conducted in our woreda was still challenging .
Gambella	Agnewa Zone	Gog	Pinyudo Primary Hospital	Primary Health Care Unit	10	15/3/2022	2022	15	5	10	0	15	15	0	0	0	0	0	0	0	0	0	0	0	0	0	0	0	0	0	0
Gambella	Nure Zone	Lare	Lare Health Center	Primary Health Care Unit	10	15/3/2022	2022	13	8	5	0	13	13	0	0	0	0	0	0	0	0	0	0	0	0	0	0	0	0	0	0		shortage of trained personel	shortage of trained staffs on COVID 19 RDT testing (lab staffs)
Dire Dawa	NA	Dire Dawa Op. Woreda	Dilchora Hospital	Secondary Health Care Unit	10	14/3/2022	2022	56	30	26	1	198	198	0	0	1	0	1	0	0	0	14	14	0	0	28	1	6	0	6	0	No
Dire Dawa	NA	Sabian Op. Woreda	Sabian General Hospital	Secondary Health Care Unit	10	14/3/2022	2022	176	79	97	0	176	176	0	0	0	0	0	0	0	0	0	0	0	0	17	0	6	0	6	0	No
Dire Dawa	NA	Sabian Op. Woreda	Goro Health Center	Primary Health Care Unit	10	14/3/2022	2022	193	85	71	1	193	193	0	0	1	0	0	0	0	0	3	0	0	0	0	0	0	0	0	0	No
Dire Dawa	NA	Legahare Op. Woreda	Legahare Health Center	Primary Health Care Unit	10	14/3/2022	2022	122	63	59	0	122	122	0	0	0	0	0	0	0	0	0	0	0	0	0	0	0	0	0	0	No
B-Gumuz	Assosa	Assosa	Assosa G/hospital	Secondary Health Care Unit	10	16/3/2022	2022	19	10	9	0	19	19	0	0	0	0	0	0	0	0	0	0	0	0	17	15	2	2	2	0	No
B-Gumuz	Metekel	Pawi	Pawi G/hospital	Secondary Health Care Unit	10	16/3/2022	2022	93	52	41	0	93	93	0	0	0	0	0	0	0	0	0	0	0	0	2	0	1	0	1	0	No
B-Gumuz	Assosa	Menga	Menga P/hospital	Primary Health Care Unit	10	16/3/2022	2022	24	10	14	0	24	24		0	0		0	0	0	0	0	0	0	0	0	0	0	0	0	0	No
B-Gumuz	Assosa	Bambasi	Bambasi Health Centre	Primary Health Care Unit	10	16/3/2022	2022	15	10	5	0	15	15	0	0	0	0	0	0	0	0	0	0	0	0	0	0	0	0	0	0	No
B-Gumuz	Metekel	Dangur	Mambuk Health centre	Primary Health Care Unit	10	16/3/2022	2022	45	23	22	0	45	45	0	0	0	0	0	0	0	0	0	0	0	2	5	0	0	0	0	0	No
Sidama	NA	Hawasa city Adm.	Hawasa CSH	Tertiary Health Care Unit	10	14/3/022	2022	13	7	6	0	13	0	13	0	0	0	0	0	0	0	0	0	0	0	11	0	6	0	6	0	No
Sidama	NA	Hawasa city Adm.	Adare general hospital	Secondary Health Care Unit	10	14/3/022	2022	15	10	5	0	15	15	0	0	0	0	0	0	0	0	0	0	0	0	0	0	0	0	0	0	No
Sidama	NA	Dale Woreda	Yirgalem general hospital	Secondary Health Care Unit	10	14/3/022	2022	14	8	6	0	14	14	0	0	0	0	0	0	0	0	0	0	0	0	7	0	3	0	1	0	No
Sidama	NA	Bona	Bona general hospital	Secondary Health Care Unit	10	14/3/022	2022	80	45	35	0	0	80	0	80	0	0	0	0	0	0	0	0	0	0	0	0	3	0	1	0	No
Somali	Fafan	Jigjiga	Referal hospital	Tertiary Health Care Unit	10	16/3/2022	2022	47	18	29	0	47	38	9	0	0	0	0	0	0	0	0	0	0	0	0	0	0	0	0	0	No		Absence of isolation center.
Somali	Sitti	Aysha	Dewele HC	Primary Health Care Unit	10	16/3/2022	2022	25	14	11	0	25	25	0	0	0	0	0	0	0	0	0	0	0	0	0	0	0	0	0	0	No		Printer for printing documents
Somali	Jarar	Degahbour	Degahbour Hospital	Secondary Health Care Unit	10	16/3/2022	2022	30	14	16	0	30	30	0	0	0	0	0	0	0	0	0	0	0	0	0	0	0	0	0	0	No		Drs are not screening patients as expected
Somali	Dollo	Warder	Warder Hospital	Primary Health Care Unit	10	16/3/2022	2022	28	13	15	0	28	28	0	0	0	0	0	0	0	0	0	0	0	0	0	0	0	0	0	0	No		have no logistic and transportation
Somali	Erer	Fik	Fik Hospital	Secondary Health Care Unit	10	16/3/2022	2022	22	10	12	0	22	22	0	0	0	0	0	0	0	0	0	0	0	0	0	0	0	0	1	0	No		NO PCR machine
Somali	Liban	Dollo-Ado	Dollo-Ado Hospital	Primary Health Care Unit	10	16/3/2022	2022	39	18	21	1	39	39	0	0	2	0	0	0	0	0	7	7	1	0	0	0	0	0	0	0	No		low infection prevention and control
Somali	Fafan	Jigjiga	Karamara Hospital	Secondary Health Care Unit	10	16/3/2022	2022	61	37	24	0	61	57	4	0	0	0	0	0	0	0	0	0	0	0	3	0	4	0	2	0	No		Isolation center is not enough for patients.
Somali	Shabelle	Gode	Godey Hospital	Secondary Health Care Unit	10	16/3/2022	2022	9	4	5	0	9	9	0	0	0	0	0	0	0	0	0	0	0	0	0	0	0	0	0	0	No		low patient fellow in the hospital and refusal of testing
SNNPR	Gamo	Arbaminch town	Arbaminch General Hospital	Secondary Health Care Unit	10	14/3/2022	2022	16	7	9	0	16	16	0	0	0	0	0	0	0	0	0	0	0	0	9	0	1	0	1	0	No
SNNPR	Gedeo	Dilla Town	Dilla University RH	Tertiary Health Care Unit	10	14/3/2022	2022								0																	No
SNNPR	Bench Sheko	Mizan Aman Town	Mizan Teppi UniversityHospital	Tertiary Health Care Unit	10	14/3/2022	2022	53	32	21	1	53	53	0	0	1	0	0	0	0	0	0	0	0	0	9	0	1	0	1	0	No
SNNPR	Silte	Worabe Town	Worabe comprehensive Hospital	Tertiary Health Care Unit	10	14/3/2022	2022	106	44	62	0	106	106	0	0	0	0	0	0	0	1	0	0	0	0	10	0	4	0	2	0	No
SNNPR	Wolayta	Sodo Town	Wolayita Sodo University Hospital	Tertiary Health Care Unit	10	14/3/2022	2022	49	31	18	0	49	49	0	0	0	0	0	0	0	0	0	0	0	0	8	3	2	1	4	1	No
SNNPR	Gurage	Butajira Town	Butajira Hospital	Secondary Health Care Unit	10	14/3/2022	2022	9	4	5	0	9	9	0	0	0	0	0	0	0	0	0	0	0	0	7	0	3	0	4	0	No
Oromia	Adama Town	Adama Town	AdamaHMC	Secondary Health Care Unit	10	15/3/2022	2022	185	107	78	3	216	216	0	0	3	0	0	0	0	0	31	31	0	0	0	0	8	0	7	0	No
Oromia	Adama Town	Adama Town	Biftu HC	Primary Health Care Unit	10	15/3/2022	2022	7	3	4	0	7	7	0	0	0	0	0	0	0	0	0	0	0	0	0	0	0	0	0	0	No
Oromia	Asela Town	Asela town	Asela H/C	Primary Health Care Unit	10	14/3/2022	2022	389	375	14	0	389	389	0	0	0	0	0	0	0	0	0	0	0	0	0	0	0	0	0	0	No
Oromia	Arsi	Lemu Bilbilo	Bokoji G/Hospital	Secondary Health Care Unit	10	15/3/2022	2022	26	8	18	0	26	26	0	0	0	0	0	0	0	1	0	0	0	0	14	0	0		0	0	No
Oromia	Bishoftu	Bishoftu	Kurkura HC	Primary Health Care Unit	10	15/3/2022	2022	334	333	1	0	334	334	0	0	0	0	0	0	0	0	0	0	0	0	37	0	4	0	4	0	No
Oromia	Jimma town	Jimma Town	Jimma HC	Primary Health Care Unit	10	14/3/2022	2022	19	7	12	0	19	19	0	0	0	0	0	0	0	0	0	0	0	0	0	0	0	0	0	0	No		Lack of HCWs commitement
Oromia	Jimma town	Jimma town	Shenen Gibe G/ hospital	Secondary Health Care Unit	10	14/3/2022	2022	12	4	8	0	12	12	0	0	0	0	0	0	0	0	0	0	0	0	8	0	0	0	2	0	No		Lack of HCWs commitement
Oromia	Shashamane Town	Shashamane Town	Melka Oda G/ Hospital	Secondary Health Care Unit	10	14/3/2022	2022	30	16	14	2	30	30	0	0	2	0	0	0	0	0	0	0	0	0	10	0	0	0	0	0	No
Oromia	North Shoa	Wachale	Muka Turi P/Hospital	Primary Health Care Unit	10	14/3/2022	2022	15	5	10	0	15	15	0	0	0	0	0	0	0	0	0	0	0	0	18	0	6	0	4	0	No
Amhara	C/Gondar	Gondar Zuria	maksegnit Health Center	Primary Health Care Unit	10	14/3/2022	2022	13	5	7	0	13	13	0	0	0	0	0	0	0	0	0	0	0	0	0	0	0	0	0	0	No
Amhara	Bahirdar city	Bahir Dar	Tibebe Gion CSH	Tertiary Health Care Unit	10	14/3/2022	2022	34	20	14	0	34	34	0	0	0	0	0	0	0	0	0	0	0	0	78	0	8	0	5	0	No
Amhara	E/Gojjam	D/Markos	Debre-Markos CSH	Tertiary Health Care Unit	10	14/3/2022	2022	22	8	14	0	22	22	0	0	0	0	0	0	0	0	0	0	0	0	0	0	0	0	0	0	No
Amhara	North Shoa	D/Birhan	Debrebrihan CSH	Tertiary Health Care Unit	10	14/3/2022	2022	36	18	18	0	36	36	0	0	0	0	0	0	0	0	0	0	0	0	9	2	4	0	1	0	No
Amhara	W/Gojjam	Burie	Burie Hospital	Primary Health Care Unit	9	28/2/2022	2022	26	11	15	0	26	26	0	0	0	0	0	0	0	0	0	0	0	0	0	0	0	0	0	0	No
Afar	1	Elidar	Elidar Health Center	Primary Health Care Unit	10	3/17/2022	2022	84	56	28	0	84	84	0	0	0	0	0	0	0	0	0	0	0	0	0	0	0	0	0	0	No
Afar	1	Dubti	Dubti general Hospital	Secondary Health Care Unit	10	3/17/2022	2022	16	12	4	0	16	16	0	0	0	0	0	0	0	0	0	0	0	0							No
Afar	1	Mille	Mille Health Center	Primary Health Care Unit	10	3/17/2022	2022	13	8	5	0	13	13	0	0	0	0	0	0	0	0	0	0	0	0	0	0	0	0	0	0	No		No training for ohio staff
Afar	Zone 3	Awash 7	Awash Health Center	Primary Health Care Unit	10	3/17/2022	2022	40	7	33	0	40	40	0	0	0	0	0	0	0	0	0	0	0	0	0	0	0	0	0	0	No
Afar	1	Aysaita	Aysaita Hospital	Primary Health Care Unit	10	3/17/2022	2022	13	7	3	0	10	10	0	0	0	0	0	0	0	0	0	0	0	0	3	0	1	0	0	0	No
AA	Yeka	4	Minilek II Hospital	Tertiary Health Care Unit	11	21/3/2022	2022	185	95	90	0	206	206	0	0	0	0	0	0	0	0	0	0	0	1	14	0	4	0	4	0	No
AA	Kirkos	7	Zewditu Memorial Hospital	Secondary Health Care Unit	11	21/3/2022	2022	125	55	70	1	132	54	78	0	1	0	0	0	0	0	0	0	0	0	0	0	8	0	5	0	No
AA	Arada	4	Ras Desta Damtew Memorial Hospital	Secondary Health Care Unit	11	21/3/2022	2022	82	23	59	0	256	82	174	0	3	0	0	0	0	0	0	0	0	0	5	0	6	0	3	0	No
AA	Arada	6	Yekatirt 12 Hospital	Tertiary Health Care Unit	11	21/3/2022	2022	75	34	41	1	272	187	85	0	2	0	1	0	0	0	0	0	0	0	22	2	6	0	6	0	No
AA	Akaki	1	Tirunesh Bejing Hospital	Secondary Health Care Unit	11	21/3/2022	2022	71	41	30	0	71	49	22	0	0	0	0	0	0	0	0	0	0	0	13	0	2	0	0	0	No
AA	Bole	14	Dil Fire Health Center	Primary Health Care Unit	11	21/3/2022	2022	111	49	62	1	111	111	0	0	1	0	0	0	0	0	0	0	0	0	3	0	0	0	0	0	No
Harari	Harari	Amirnur	Jugel Hosp	Secondary Health Care Unit	11	21/3/2022	2022	24	11	13	0	24	24	0	0	0	0	0	0	0	0	0	0	0	0	0	0	0	0	0	0	No
Harari	Harari	Jinela	Hiwot Fana Hosp	Tertiary Health Care Unit	11	21/3/2022	2022	50	23	27	0	50	50	0	0	0	0	0	0	0	0	0	0	0	0	52	0	6	0	1	0	No
Harari	Harari	Amirnur	Amirnure HC	Primary Health Care Unit	11	21/3/2022	2022	46	27	19	0	46	46	0	0	0	0	0	0	0	0	0	0	0	0	0	0	0	0	0	0	No
Harari	Harari	Hakim	Arategna HC	Primary Health Care Unit	11	21/3/2022	2022	29	18	11	0	29	29	0	0	0	0	0	0	0	0	0	0	0	0	0	0	0	0	0	0	No
Gambella	Gambella Town adm.	Gambella T. Admin.	Gambella Primary Hospital	Primary Health Care Unit	11	22/3/2022	2022	5	2	3	0	5	5	0	0	0	0	0	0	0	0	0	0	0	0	4	0	0	0	0	0	Yes	Personnel, shortage of lab staffs, lab room is under construction
Gambella	Mejeng Zone	Godere	Metti Health Center	Primary Health Care Unit	11	22/3/2022	2022	23	11	12	0	23	23	0	0	0	0	0	0	0	0	0	0	0	0	0	0	0	0	0	0
Gambella	Gambella Town adm.	Gambella T. Admin.	Gambella General Hospital	Secondary Health Care Unit	11	22/3/2022	2022	0	0	0	0	0	0	0	0	0	0	0	0	0	0	0	0	0	0	0	0	3	0	2	0
Gambella	Mejeng Zone	Menegesh	Kumi Primary Hospital	Primary Health Care Unit	11	22/3/2022	2022	21	10	11	0	21	21	0	0	0	0	0	0	0	0	0	0	0	0	0	0	5	0	0	0
Gambella	Agnewa Zone	Dimma	Dimma Health Center	Primary Health Care Unit	11	22/3/2022	2022	12	5	7	0	12	12	0	0	0	0	0	0	0	0	0	0	0	0	0	0	0	0	0	0
Gambella	Agnewa Zone	Gog	Pinyudo Primary Hospital	Primary Health Care Unit	11	22/3/2022	2022	16	9	7	0	16	16	0	0	0	0	0	0	0	0	0	0	0	0	0	0	0	0	0	0
Gambella	Nure Zone	Lare	Lare Health Center	Primary Health Care Unit	11	22/3/2022	2022	17	9	8	0	17	17	0	0	0	0	0	0	0	0	0	0	0	0	0	0	0	0	0	0
Dire Dawa	NA	DD.Op. Woreda	Dilchora Hospital	Secondary Health Care Unit	11	21/3/2022	2022	54	29	25	2	167	167	0	0	2	0	0	0	0	0	5	5	0	0	28	1	6	0	6	0	No
Dire Dawa	NA	Sabian Op. Woreda	Sabian General Hospital	Secondary Health Care Unit	11	21/3/2022	2022	175	71	104	0	175	175	0	0	1	0	1	0	0	0	0	0	0	0	17	1	6	0	6	0	No
Dire Dawa	NA	Sabian Op. Woreda	Goro Health Center	Primary Health Care Unit	11	21/3/2022	2022	165	85	80	2	168	168	0	0	2	0	0	0	0	0	6	3	0	0	0	0	0	0	0	0	No
Dire Dawa	NA	Legahare Op. Woreda	Legahare Health Center	Primary Health Care Unit	11	21/3/2022	2022	141	66	75	0	141	141	0	0	0	0	0	0	0	0	0	0	0	0	0	0	0	0	0	0	No
B-Gumuz	Assosa	Assosa	Assosa G/hospital	Secondary Health Care Unit	11	23/3/2022	2022	0	0	0	0	0	0	0	0	0	0	0	0	0	0	0	0	0	0	17	15	2	2	2	0	Yes	Absence of patienets presented withsign/symptoms	Less attention is given to COVID-19 in the facility
B-Gumuz	Metekel	Pawi	Pawi G/hospital	Secondary Health Care Unit	11	23/3/2022	2022	62	33	29	0	62	62	0	0	0	0	0	0	0	0	0	0	0	0	2	0	1	0	1	0	No
B-Gumuz	Assosa	Menga	Menga P/hospital	Primary Health Care Unit	11	23/3/2022	2022	5	3	2	0	5	5	0	0	0		0	0	0	0	0	0	0	0	0	0	0	0	0	0	No
B-Gumuz	Assosa	Bambasi	Bambasi Health Centre	Primary Health Care Unit	11	23/3/2022	2022	11	8	3	0	11	11	0	0	0	0	0	0	0	0	0	0	0	0	0	0	0	0	0	0	No
B-Gumuz	Metekel	Dangur	Mambuk Health centre	Primary Health Care Unit	11	23/3/2022	2022	42	16	26	0	42	42	0	0	0	0	0	0	0	0	0	0	0	2	5	0	0	0	0	0	No		assignment of traind personels for sucurity opration
Sidama	NA	Hawasa city Adm.	Hawasa CSH	Tertiary Health Care Unit	11	21/3/022	2022	16	8	8	0	16	0	16	0	0	0	0	0	0	0	0	0	0	0	11	0	6	0	6	0	No
Sidama	NA	Hawasa city Adm.	Adare general hospital	Secondary Health Care Unit	11	21/3/022	2022	38	24	14	0	38	38	0	0	0	0	0	0	0	0	0	0	0	0	0	0	0	0	0	0	No
Sidama	NA	Dale Woreda	Yirgalem general hospital	Secondary Health Care Unit	11	21/3/022	2022	10	5	5	0	10	10	0	0	0	0	0	0	0	0	0	0	0	0	7	0	3	0	1	0	No
Sidama	NA	Bona	Bona general hospital	Secondary Health Care Unit	11	21/3/022	2022	122	67	55	0	0	122	0	122	0	0	0	0	0	0	0	0	0	0	0	0	3	0	1	0	No
Somali	Fafan	Jigjiga	Referal hospital	Tertiary Health Care Unit	11	23/3/2022	2022	43	17	26	0	43	31	12	0	0	0	0	0	0	0	0	0	0	0	0	0	0	0	0	0	No		Absence of isolation center.
Somali	Sitti	Aysha	Dewele HC	Primary Health Care Unit	11	23/3/2022	2022	23	13	10	0	23	23	0	0	0	0	0	0	0	0	0	0	0	0	0	0	0	0	0	0	No		Printer for printing documents
Somali	Jarar	Degahbour	Degahbour Hospital	Secondary Health Care Unit	11	23/3/2022	2022	32	15	17	0	32	32	0	0	0	0	0	0	0	0	0	0	0	0	0	0	0	0	0	0	No		Drs are not screening patients as expected
Somali	Dollo	Warder	Warder Hospital	Primary Health Care Unit	11	23/3/2022	2022	22	12	10	0	22	22	0	0	0	0	0	0	0	0	0	0	0	0	0	0	0	0	0	0	No		have no logistic and transportation
Somali	Erer	Fik	Fik Hospital	Secondary Health Care Unit	11	23/3/2022	2022	16	7	9	0	16	16	0	0	0	0	0	0	0	0	0	0	0	0	0	0	0	0	1	0	No		NO PCR machine
Somali	Liban	Dollo-Ado	Dollo-Ado Hospital	Primary Health Care Unit	11	23/3/2022	2022	20	14	6	0	20	20	0	0	0	0	0	0	0	0	7	7	1	0	0	0	0	0	0	0	No		low infection prevention and control
Somali	Fafan	Jigjiga	Karamara Hospital	Secondary Health Care Unit	11	23/3/2022	2022	51	38	13	1	51	49	2	0	1	0	0	0	0	0	0	0	0	0	3	0	4	0	2	0	No		Isolation center is not enough for patients.
Somali	Shabelle	Gode	Godey Hospital	Secondary Health Care Unit	11	23/3/2022	2022	8	3	5	0	8	8	0	0	0	0	0	0	0	0	0	0	0	0	0	0	0	0	0	0	No		low patient fellow in the hospital and refusal of testing
SNNPR	Gamo	Arbaminch town	Arbaminch General Hospital	Secondary Health Care Unit	11	21/3/2022	2022	17	9	8	0	17	17	0	0	0	0	0	0	0	0	0	0	0	0	9	0	1	0	1	0	No
SNNPR	Gedeo	Dilla Town	Dilla University RH	Tertiary Health Care Unit	11	21/3/2022	2022								0																	No
SNNPR	Bench Sheko	Mizan Aman Town	Mizan Teppi UniversityHospital	Tertiary Health Care Unit	11	21/3/2022	2022	56	37	19	0	56	56	0	0	0	0	0	0	0	0	0	0	0	0	9	0	1	0	1	0	No
SNNPR	Silte	Worabe Town	Worabe comprehensive Hospital	Tertiary Health Care Unit	11	21/3/2022	2022	106	44	62	0	106	106	0	0	0	0	0	0	0	1	0	0	0	0	10	0	4	0	2	0	No
SNNPR	Wolayta	Sodo Town	Wolayita Sodo University Hospital	Tertiary Health Care Unit	11	21/3/2022	2022	34	18	16	0	34	34	0	0	0	0	0	0	0	0	0	0	0	0	8	4	2	1	4	1	No
SNNPR	Gurage	Butajira Town	Butajira Hospital	Secondary Health Care Unit	11	21/3/2022	2022	23	15	8	1	23	23	0	0	1	0	1	0	0	1	0	0	0	0	7	1	3	0	4	0	No
Oromia	Adama Town	Adama Town	AdamaHMC	Secondary Health Care Unit	11	22/3/2022	2022	148	80	68	2	173	173	0	0	3	0	0	0	0	0	25	25	1	0	0	0	8	0	7	0	No
Oromia	Adama Town	Adama Town	Biftu HC	Primary Health Care Unit	11	22/3/2022	2022	6	2	4	0	6	6	0	0	0	0	0	0	0	0	0	0	0	0	0	0	0	0	0	0	No
Oromia	Asela Town	Asela town	Asela H/C	Primary Health Care Unit	11	21/3/2022	2022	456	453	3	0	456	456	0	0	0	0	0	0	0	0	0	0	0	0	0	0	0	0	0	0	No
Oromia	Arsi	Lemu Bilbilo	Bokoji G/Hospital	Secondary Health Care Unit	11	22/3/2022	2022	68	25	43	0	68	68	0	0	0	0	0	0	0	0	0	0	0	0	14	0	0		0	0	No
Oromia	Bishoftu	Bishoftu	Kurkura HC	Primary Health Care Unit	11	22/3/2022	2022	310	309	1	0	310	310	0	0	0	0	0	0	0	0	0	0	0	0	37	0	4	0	4	0	No
Oromia	Jimma town	Jimma Town	Jimma HC	Primary Health Care Unit	11	22/3/2022	2022	21	12	9	0	21	21	0	0	0	0	0	0	0	0	0	0	0	0	0	0	0	0	0	0	No		Lack of HCWs commitement
Oromia	Jimma town	Jimma town	Shenen Gibe G/ hospital	Secondary Health Care Unit	11	22/3/2022	2022	10	4	6	0	10	10	0	0	0	0	0	0	0	0	0	0	0	0	8	0	0	0	2	0	No		Lack of HCWs commitement
Oromia	Shashamane Town	Shashamane Town	Melka Oda G/ Hospital	Secondary Health Care Unit	11	22/3/2022	2022	27	27	0	0	27	27	0	0	0	0	0	0	0	0	0	0	0	0	10	0	0	0	0	0	Yes	Ag-RDT supply, Supplies stockout	Expired of existing Ag-RDT kits
Oromia	North Shoa	Wachale	Muka Turi P/Hospital	Primary Health Care Unit	11	22/3/2022	2022	13	5	8	0	13	13	0	0	0	0	0	0	0	0	0	0	0	0	18	0	6	0	4	0	No
Amhara	C/Gondar	Gondar Zuria	maksegnit Health Center	Primary Health Care Unit	11	21/3/2022	2022	9	4	5	0	9	9	0	0	0	0	0	0	0	0	0	0	0	0	0	0	0	0	0	0	No
Amhara	Bahirdar city	Bahir Dar	Tibebe Gion CSH	Tertiary Health Care Unit	11	21/3/2022	2022	27	14	13	0	27	27	0	0	0	0	0	0	0	0	0	0	0	0	78	0	8	0	5	0	No
Amhara	E/Gojjam	D/Markos	Debre-Markos CSH	Tertiary Health Care Unit	11	21/3/2022	2022	28	20	8	0	28	28	0	0	0	0	0	0	0	0	0	0	0	0	0	0	0	0	0	0	No
Amhara	N/Gondar	Debark	Debark Hospital	Primary Health Care Unit	11	21/3/2022	2022	17	12	5	0	17	17	0	0	0	0	0	0	0	0	0	0	0	0	3	0	3	0	0	0	No
Amhara	North Shoa	D/Birhan	Debrebrihan CSH	Tertiary Health Care Unit	11	21/3/2022	2022	20	10	10	0	20	20	0	0	0	0	0	0	0	0	0	0	0	0	9	2	4	0	1	0	No
Amhara	W/Gojjam	Burie	Burie Hospital	Primary Health Care Unit	11	21/3/2022	2022	2	0	2	0	2	2	0	0	0	0	0	0	0	0	0	0	0	0	0	0	0	0	0	0	No
Afar	1	Elidar	Elidar Health Center	Primary Health Care Unit	11	3/22/2022	2022	157	106	51	1	157	157	0	0	1	0	0	0	0	0	0	0	0	0	0	0	0	0	0	0	No
Afar	1	Dubti	Dubti general Hospital	Secondary Health Care Unit	11	3/22/2022	2022	18	7	11	0	18	18	0	0	0	0	0	0	0	0	0	0	0	0	0	0	0	0	0	0	No
Afar	1	Mille	Mille Health Center	Primary Health Care Unit	11	3/22/2022	2022	20	11	9	0	20	20	0	0	0	0	0	0	0	0	0	0	0	0	0	0	0	0	0	0	No		No training for ohio staff
Afar	Zone 3	Awash 7	Awash Health Center	Primary Health Care Unit	11	3/22/2022	2022	26	14	12	0	26	26	0	0	0	0	0	0	0	0	0	0	0	0	0	0	0	0	0	0	No
Afar	1	Aysaita	Aysaita Hospital	Primary Health Care Unit	11	3/22/2022	2022	13	9	4	0	13	13	0	0	0	0	0	0	0	0	0	0	0	0	3	0	1	0	0	0	No
Afar	2	Abaala	Aba'ala Primary Hospital	Primary Health Care Unit	11		2022								0
AA	Yeka	4	Minilek II Hospital	Tertiary Health Care Unit	12	28/3/2022	2022	182	89	93	0	220	220	0	0	0	0	0	0	0	0	0	0	0	0	14	0	4	0	4	0	No
AA	Kirkos	7	Zewditu Memorial Hospital	Secondary Health Care Unit	12	28/3/2022	2022	163	83	80	1	166	74	92	0	1	0	0	0	0	0	2	2	0	0	0	0	8	0	5	0	No
AA	Arada	4	Ras Desta Damtew Memorial Hospital	Secondary Health Care Unit	12	28/3/2022	2022	95	23	72	0	286	95	191	0	0	0	0	0	0	0	0	0	0	0	5	0	6	0	3	0	No
AA	Arada	6	Yekatirt 12 Hospital	Tertiary Health Care Unit	12	28/3/2022	2022	67	31	36	0	223	159	64	0	0	0	0	0	0	0	0	0	0	0	9	0	4	0	6	0	No
AA	Akaki	1	Tirunesh Bejing Hospital	Secondary Health Care Unit	12	28/3/2022	2022	72	39	33	0	72	52	20	0	0	0	0	0	0	0	0	0	0	0	13	0	2	0	0	0	No
AA	Bole	14	Dil Fire Health Center	Primary Health Care Unit	12	28/3/2022	2022	85	36	49	0	85	85	0	0	0	0	0	0	0	0	1	1	0	0	3	0	0	0	0	0	No
Harari	Harari	Amirnur	Jugel Hosp	Secondary Health Care Unit	12	28/3/2022	2022	19	9	10	0	19	19	0	0	0	0	0	0	0	0	0	0	0	0	0	0	0	0	0	0	No
Harari	Harari	Jinela	Hiwot Fana Hosp	Tertiary Health Care Unit	12	28/3/2022	2022	3	2	1	0	3	3	0	0	0	0	0	0	0	0	0	0	0	0	52	0	6	0	1	0	No
Harari	Harari	Amirnur	Amirnure HC	Primary Health Care Unit	12	28/3/2022	2022	49	20	29	0	49	49	0	0	0	0	0	0	0	0	0	0	0	0	0	0	0	0	0	0	No
Harari	Harari	Hakim	Arategna HC	Primary Health Care Unit	12	28/3/2022	2022	27	20	7	0	27	27	0	0	0	0	0	0	0	0	0	0	0	0	0	0	0	0	0	0	No
Gambella	Gambella Town adm.	Gambella T. Admin.	Gambella Primary Hospital	Primary Health Care Unit	12	29/3/2022	2022	3	1	2	0	3	3	0	0	0	0	0	0	0	0	0	0	0	0	4	0	0	0	0	0	Yes	Personnel, shortage of lab staffs, lab room is under construction
Gambella	Mejeng Zone	Godere	Metti Health Center	Primary Health Care Unit	12	29/3/2022	2022	35	23	12	0	35	35	0	0	0	0	0	0	0	0	0	0	0	0	0	0	0	0	0	0	No
Gambella	Gambella Town adm.	Gambella T. Admin.	Gambella General Hospital	Secondary Health Care Unit	12	29/3/2022	2022	4	3	1	0	4	4	0	0	0	0	0	0	0	0	0	0	0	0	0	0	3	0	2	0	No
Gambella	Mejeng Zone	Menegesh	Kumi Primary Hospital	Primary Health Care Unit	12	29/3/2022	2022	20	11	9	0	20	20	0	0	0	0	0	0	0	0	0	0	0	0	0	0	5	0	0	0	No
Gambella	Agnewa Zone	Dimma	Dimma Health Center	Primary Health Care Unit	12	29/3/2022	2022	16	7	9	0	16	16	0	0	0	0	0	0	0	0	0	0	0	0	0	0	0	0	0	0	No
Gambella	Agnewa Zone	Gog	Pinyudo Primary Hospital	Primary Health Care Unit	12	29/3/2022	2022	16	7	9	0	16	16	0	0	0	0	0	0	0	0	0	0	0	0	0	0	0	0	0	0	No
Gambella	Nure Zone	Lare	Lare Health Center	Primary Health Care Unit	12	29/3/2022	2022	19	9	10	0	19	19	0	0	0	0	0	0	0	0	0	0	0	0	0	0	0	0	0	0	No
Dire Dawa	NA	DD.Op. Woreda	Dilchora Hospital	Secondary Health Care Unit	12	28/3/2022	2022	52	22	30	1	180	180	0	0	1	0	0	0	0	0	4	4	0	0	28	1	6	0	6	0	No
Dire Dawa	NA	Sabian Op. Woreda	Sabian General Hospital	Secondary Health Care Unit	12	28/3/2022	2022	151	60	91	0	151	151	0	0	0	0	0	0	0	1	0	0	0	0	17	0	6	0	6	0	No
Dire Dawa	NA	Sabian Op. Woreda	Goro Health Center	Primary Health Care Unit	12	28/3/2022	2022	130	61	68	1	132	132	0	0	1	0	0	0	0	2	4	2	0	0	0	0	0	0	0	0	No
Dire Dawa	NA	Legahare Op. Woreda	Legahare Health Center	Primary Health Care Unit	12	28/3/2022	2022	177	88	89	0	177	177	0	0	0	0	0	0	0	0	0	0	0	0	0	0	0	0	0	0	No
B-Gumuz	Assosa	Assosa	Assosa G/hospital	Secondary Health Care Unit	12	30/3/2022	2022	0	0	0	0	0	0		0	0	0	0	0	0	0	0	0	0	0	16	16	3	1	2	0	Yes	Absence of patienets presented withsign/symptoms	Less attention is given to COVID-19 in the facility
B-Gumuz	Metekel	Pawi	Pawi G/hospital	Secondary Health Care Unit	12	30/3/2022	2022	68	35	33	0	68	68	0	0	0	0	0	0	0	0	0	0	0	0	2	0	1	0	1	0	No
B-Gumuz	Assosa	Menga	Menga P/hospital	Primary Health Care Unit	12	30/3/2022	2022	7	4	3	0	7	7		0	0		0	0	0	0	0	0	0	0	0	0	0	0	0	0	No
B-Gumuz	Assosa	Bambasi	Bambasi Health Centre	Primary Health Care Unit	12	30/3/2022	2022	5	3	2	0	5	5	0	0	0	0	0	0	0	0	0	0	0	0	0	0	0	0	0	0	No
B-Gumuz	Metekel	Dangur	Mambuk Health centre	Primary Health Care Unit	12	30/3/2022	2022	41	19	22	0	41	41	0	0	0	0	0	0	0	0	0	0	0	0	5	0	0	0	0	0	No
Sidama	NA	Hawasa city Adm.	Hawasa CSH	Tertiary Health Care Unit	12	28/3/022	2022	12	8	6	0	12	0	12	0	0	0	0	0	0	0	0	0	0	0	11	0	6	0	6	0	No
Sidama	NA	Hawasa city Adm.	Adare general hospital	Secondary Health Care Unit	12	28/3/022	2022	16	12	4	0	16	16	0	0	0	0	0	0	0	0	0		0	0	0	0	0	0	0	0	No
Sidama	NA	Dale Woreda	Yirgalem general hospital	Secondary Health Care Unit	12	28/3/022	2022	8	6	2	0	8	8	0	0	0	0	0	0	0	0	0	0	0	0	7	0	3	0	1	0	No
Sidama	NA	Bona	Bona general hospital	Secondary Health Care Unit	12	28/3/022	2022	90	48	42	0	0	90	0	90	0	0	0	0	0	0	0	0	0	0	0	0	3	0	1	0	No
Somali	Fafan	Jigjiga	Referal hospital	Tertiary Health Care Unit	12	30/3/2022	2022	43	17	26	0	43	34	9	0	0	0	0	0	0	0	0	0	0	0	0	0	0	0	0	0	No		Absence of isolation center.
Somali	Sitti	Aysha	Dewele HC	Primary Health Care Unit	12	30/3/2022	2022	22	12	10	0	22	22	0	0	0	0	0	0	0	0	0	0	0	0	0	0	0	0	0	0	No		Printer for printing documents
Somali	Jarar	Degahbour	Degahbour Hospital	Secondary Health Care Unit	12	30/3/2022	2022	28	12	16	0	28	28	0	0	0	0	0	0	0	0	0	0	0	0	0	0	0	0	0	0	No		Drs are not screening patients as expected
Somali	Dollo	Warder	Warder Hospital	Primary Health Care Unit	12	30/3/2022	2022	17	12	5	0	17	17	0	0	0	0	0	0	0	0	0	0	0	0	0	0	0	0	0	0	No		have no logistic and transportation
Somali	Erer	Fik	Fik Hospital	Secondary Health Care Unit	12	30/3/2022	2022	18	11	7	0	18	18	0	0	0	0	0	0	0	0	0	0	0	0	0	0	0	0	1	0	No		NO PCR machine
Somali	Liban	Dollo-Ado	Dollo-Ado Hospital	Primary Health Care Unit	12	30/3/2022	2022	28	16	12	0	28	28	0	0	0	0	0	0	0	0	0	0	0	0	0	0	0	0	0	0	No		low infection prevention and control
Somali	Fafan	Jigjiga	Karamara Hospital	Secondary Health Care Unit	12	30/3/2022	2022	49	39	10	0	49	46	3	0	0	0	0	0	0	0	0	0	0	0	3	0	4	0	2	0	No		Isolation center is not enough for patients.
Somali	Shabelle	Gode	Godey Hospital	Secondary Health Care Unit	12	30/3/2022	2022	4	2	2	0	4	4	0	0	0	0	0	0	0	0	0	0	0	0	0	0	0	0	0	0	No		low patient fellow in the hospital and refusal of testing
SNNPR	Gamo	Arbaminch town	Arbaminch General Hospital	Secondary Health Care Unit	12	29/3/2022	2022	23	14	9	0	23	23	0	0	0	0	0	0	0	0	0	0	0	0	9	0	1	0	1	0	No
SNNPR	Gedeo	Dilla Town	Dilla University RH	Tertiary Health Care Unit	12	29/3/2022	2022	2	1	1	0	2	2	0	0	0	0	0	0	0	0	0	0	0	0	18	0	3	0	2	0	No
SNNPR	Bench Sheko	Mizan Aman Town	Mizan Teppi UniversityHospital	Tertiary Health Care Unit	12	29/3/2022	2022	51	29	22	0	51	51	0	0	0	0	0	0	0	0	0	0	0	0	9	0	1	0	1	0	No
SNNPR	Silte	Worabe Town	Worabe comprehensive Hospital	Tertiary Health Care Unit	12	29/3/2022	2022	87	45	42	0	87	87	0	0	0	0	0	0	0	0	0	0	0	0	10	0	4	0	2	0	No
SNNPR	Wolayta	Sodo Town	Wolayita Sodo University Hospital	Tertiary Health Care Unit	12	29/3/2022	2022	40	20	20	0	40	40	0	0	0	0	0	0	0	0	0	0	0	0	8	3	2	1	4	1	No
SNNPR	Gurage	Butajira Town	Butajira Hospital	Secondary Health Care Unit	12	29/3/2022	2022	12	5	7	0	12	12	0	0	0	0	0	0	0	0	0	0	0	0	7	0	3	0	4	0	No
Oromia	Adama Town	Adama Town	AdamaHMC	Secondary Health Care Unit	12	29/3/2022	2022	121	75	46	2	149	149	0	0	2	0	0	0	0	0	28	28	0	0	0	0	8	0	7	0	No	NA
Oromia	Adama Town	Adama Town	Biftu HC	Primary Health Care Unit	12	29/3/2022	2022	11	4	7	1	11	11	0	0	1	0	0	0	0	0	0	0	0	0	0	0	0	0	0	0	No
Oromia	Asela Town	Asela town	Asela H/C	Primary Health Care Unit	12	29/3/2022	2022	548	546	2	0	548	548	0	0	0	0	0	0	0	0	0	0	0	0	0	0	0	0	0	0	No
Oromia	Arsi	Lemu Bilbilo	Bokoji G/Hospital	Secondary Health Care Unit	12	29/3/2022	2022	80	34	46	0	80	80	0	0	0	0	0	0	0	0	0	0	0	0	14	0	0	0	0	0	No
Oromia	Bishoftu	Bishoftu	Kurkura HC	Primary Health Care Unit	12	29/3/2022	2022	378	363	15	0	378	378	0	0	0	0	0	0	0	0	0	0	0	0	37	0	4	0	4	0	No
Oromia	Jimma town	Jimma Town	Jimma HC	Primary Health Care Unit	12	29/3/2022	2022	12	7	5	0	12	12	0	0	0	0	0	0	0	0	0	0	0	0	0	0	0	0	0	0	No		Lack of HCWs commitement
Oromia	Jimma town	Jimma town	Shenen Gibe G/ hospital	Secondary Health Care Unit	12	29/3/2022	2022	10	6	4	0	10	10	0	0	0	0	0	0	0	0	0	0	0	0	8	0	0	0	2	0	No		Lack of HCWs commitement
Oromia	Shashamane Town	Shashamane Town	Melka Oda G/ Hospital	Secondary Health Care Unit	12	29/3/2022	2022	10	4	6	0	10	10	0	0	0	0	0	0	0	0	0	0	0	0	10	0	0	0	0	0	Yes	Ag-RDT supply, Supplies stockout
Oromia	North Shoa	Wachale	Muka Turi P/Hospital	Primary Health Care Unit	12	29/3/2022	2022	28	22	6	0	28	28	0	0	0	0	0	0	0	0	0	0	0	0	18	0	6	0	4	0	No
Amhara	C/Gondar	Gondar Zuria	maksegnit Health Center	Primary Health Care Unit	12	28/3/2022	2022	15	6	9	0	15	15	0	0	0	0	0	0	0	0	0	0	0	0	0	0	0	0	0	0	No
Amhara	Bahirdar city	Bahir Dar	Tibebe Gion CSH	Tertiary Health Care Unit	12	28/3/2022	2022	31	23	8	0	31	31	0	0	0	0	0	1	0	0	0	0	0	0	78	0	8	0	5	0	No
Amhara	E/Gojjam	D/Markos	Debre-Markos CSH	Tertiary Health Care Unit	12	28/3/2022	2022	46	22	24	1	46	46	0	0	1	0	1	0	0	0	0	0	0	0	0	0	0	0	0	0	No
Amhara	N/Gondar	Debark	Debark Hospital	Primary Health Care Unit	12	28/3/2022	2022	9	2	7	0	9	9	0	0	0	0	0	0	0	0	0	0	0	0	3	0	3	0	0	0	No
Amhara	North Shoa	D/Birhan	Debrebrihan CSH	Tertiary Health Care Unit	12	28/3/2022	2022	24	13	11	0	24	24	0	0	0	0	0	0	0	0	0	0	0	0	9	2	4	0	1	0	No
Amhara	W/Gojjam	Burie	Burie Hospital	Primary Health Care Unit	12	28/3/2022	2022	8	4	4	0	8	8	0	0	0	0	0	0	0	0	0	0	0	0	0	0	0	0	0	0	No
Afar	1	Elidar	Elidar Health Center	Primary Health Care Unit	12	3/30/2022	2022	186	163	23	0	186	186	0	0	0	0	0	0	0	0	0	0	0	0	0	0	0	0	0	0	No
Afar	1	Dubti	Dubti general Hospital	Secondary Health Care Unit	12	3/30/2022	2022	15	11	4	0	15	15	0	0	0	0	0	0	0	0	0	0	0	0	0	0	0	0	0	0	No
Afar	1	Mille	Mille Health Center	Primary Health Care Unit	12	3/30/2022	2022	8	3	5	0	8	8	0	0	0	0	0	0	0	0	0	0	0	0	0	0	0	0	0	0	No
Afar	Zone 3	Awash 7	Awash Health Center	Primary Health Care Unit	12	3/30/2022	2022	49	27	22	0	49	49	0	0	0	0	0	0	0	0	0	0	0	0	0	0	0	0	0	0	No
Afar	1	Aysaita	Aysaita Hospital	Primary Health Care Unit	12	3/30/2022	2022	7	4	2	0	6	6	0	0	0	0	0	0	0	0	0	0	0	0	3	0	1	0	0	0	No
Afar	2	Abaala	Aba'ala Primary Hospital	Primary Health Care Unit	12	3/30/2022	2022								0
AA	Yeka	4	Minilek II Hospital	Tertiary Health Care Unit	13	4/4/2022	2022	241	116	125	2	316	209	107	0	2	0	0	0	0	0	7	5	0	1	14	0	4	0	4	0	No
AA	Kirkos	7	Zewditu Memorial Hospital	Secondary Health Care Unit	13	4/4/2022	2022	103	45	58	1	105	41	64	0	1	0	0	0	0	0	2	2	0	0	0	0	8	0	5	0	No
AA	Arada	4	Ras Desta Damtew Memorial Hospital	Secondary Health Care Unit	13	4/4/2022	2022	60	19	41	0	194	60	134	0	0	0	0	0	0	0	0	0	0	0	6	0	6	occupied by non COVID	3	occupied by non COVID	Yes	PCR VTM stock out on Friday
AA	Arada	6	Yekatirt 12 Hospital	Tertiary Health Care Unit	13	4/4/2022	2022	97	55	42	0	254	186	68	0	0	0	0	0	0	0	0	0	0	0	9	0	4	0	6	0	No
AA	Akaki	1	Tirunesh Bejing Hospital	Secondary Health Care Unit	13	4/4/2022	2022	73	44	29	0	73	50	23	0	0	0	0	0	0	0	0	0	0	0	13	0	2	0	0	0	No
AA	Bole	14	Dil Fire Health Center	Primary Health Care Unit	13	4/4/2022	2022	86	46	40	0	86	86	0	0	0	0	0	0	0	0	0	0	0	0	3	0	0	0	0	0	No
Harari	Harari	Amirnur	Jugel Hosp	Secondary Health Care Unit	13	4/4/2022	2022	30	15	15	0	30	30	0	0	0	0	0	0	0	0	0	0	0	0	0	0	0	0	0	0	No
Harari	Harari	Jinela	Hiwot Fana Hosp	Tertiary Health Care Unit	13	4/4/2022	2022	4	3	1	0	4	4	0	0	0	0	0	0	0	0	0	0	0	0	52	0	6	0	1	0	No
Harari	Harari	Amirnur	Amirnure HC	Primary Health Care Unit	13	4/4/2022	2022	70	43	27	0	70	70	0	0	0	0	0	0	0	0	0	0	0	0	0	0	0	0	0	0	No
Harari	Harari	Hakim	Arategna HC	Primary Health Care Unit	13	4/4/2022	2022	29	19	10	0	29	29	0	0	0	0	0	0	0	0	0	0	0	0	0	0	0	0	0	0	No
Gambella	Gambella Town adm.	Gambella T. Admin.	Gambella Primary Hospital	Primary Health Care Unit	13	5/4/2022	2022	0	0	0	0	0	0	0	0	0	0	0	0	0	0	0	0	0	0	4	0	0	0	0	0	Yes	Personnel, shortage of lab staffs, lab room is under construction	Routine Covid testing was interrupted b/c of (1)shortage of lab technicians as some staffs are left for school (2)the lab room for covid testing is under construction, previously it was conducted under the tent. But we are conducting emergency testing like travellers and football players at routine lab room
Gambella	Mejeng Zone	Godere	Metti Health Center	Primary Health Care Unit	13	5/4/2022	2022	33	18	15	0	33	33	0	0	0	0	0	0	0	0	0	0	0	0	0	0	0	0	0	0
Gambella	Gambella Town adm.	Gambella T. Admin.	Gambella General Hospital	Secondary Health Care Unit	13	5/4/2022	2022	1	1	0	0	1	1	0	0	0	0	0	0	0	0	0	0	0	0	0	0	3	0	2	0
Gambella	Mejeng Zone	Menegesh	Kumi Primary Hospital	Primary Health Care Unit	13	5/4/2022	2022	26	14	12	0	26	26	0	0	0	0	0	0	0	0	0	0	0	0	0	0	5	0	0	0
Gambella	Agnewa Zone	Dimma	Dimma Health Center	Primary Health Care Unit	13	5/4/2022	2022	18	12	6	0	18	18	0	0	0	0	0	0	0	0	0	0	0	0	0	0	0	0	0	0			Woreda PHEM office did not engage themselves on COVID-19 activities like supporting, supervising and follow up at facility,shortage of training or refreshment for OSU/care project staffs per early promised. Probabliy it increase our motiviation towards the whole activities of the project.
Gambella	Agnewa Zone	Gog	Pinyudo Primary Hospital	Primary Health Care Unit	13	5/4/2022	2022	12	4	8	0	12	12	0	0	0	0	0	0	0	0	0	0	0	0	0	0	0	0	0	0
Gambella	Nure Zone	Lare	Lare Health Center	Primary Health Care Unit	13	5/4/2022	2022	21	9	12	0	21	9	12	0	0	0	0	0	0	0	0	0	0	0	0	0	0	0	0	0			No separate room to COVID -19 test,no office for staff setting and data fileing
Dire Dawa	Not applicable	Dire Dawa Op. Woreda	Dilchora Hospital	Secondary Health Care Unit	13	4/4/2022	2022	57	27	30	0	162	162	0	0	0	0	0	0	0	0	0	0	0	0	28	0	6	0	6	0	No
Dire Dawa	Not applicable	Sabian Op. Woreda	Sabian General Hospital	Secondary Health Care Unit	13	4/4/2022	2022	212	98	114	0	212	212	0	0	0	0	0	0	0	0	0	0	0	0	17	0	6	0	6	0	No
Dire Dawa	Not applicable	Sabian Op. Woreda	Goro Health Center	Primary Health Care Unit	13	5/4/2022	2022	125	60	65	0	125	125	0	0	0	0	0	0	0	0	0	0	0	0	0	0	0	0	0	0	No
Dire Dawa	Not applicable	Legahare Op. Woreda	Legahare Health Center	Primary Health Care Unit	13	4/4/2022	2022	164	72	92	0	164	164	0	0	0	0	0	0	0	0	0	0	0	0	0	0	0	0	0	0	No
B-Gumuz	Assosa	Assosa	Assosa G/hospital	Secondary Health Care Unit	13	6/4/2022	2022	0	0	0	0	0	0	0	0	0	0	0	0	0	0	0	0	0	0	16	16	3	1	2	0	Yes	Absence of patienets presented withsign/symptoms	Less attention is given to COVID-19 in the facility
B-Gumuz	Metekel	Pawi	Pawi G/hospital	Secondary Health Care Unit	13	6/4/2022	2022	40	22	18	0	40	40	0	0	0	0	0	0	0	0	0	0	0	0	2	0	1	0	1	0	No
B-Gumuz	Assosa	Menga	Menga P/hospital	Primary Health Care Unit	13	6/4/2022	2022	7	4	3	0	7	7		0	0		0	0	0	0	0	0	0	0	0	0	0	0	0	0	No
B-Gumuz	Assosa	Bambasi	Bambasi Health Centre	Primary Health Care Unit	13	6/4/2022	2022	4	2	2	0	4	4	0	0	0	0	0	0	0	0	0	0	0	0	0	0	0	0	0	0	No
B-Gumuz	Metekel	Dangur	Mambuk Health centre	Primary Health Care Unit	13	6/4/2022	2022	49	30	19	0	49	49	0	0	0	0	0	0	0	0	0	0	0	0	5	0	0	0	0	0	No
Sidama	NA	Hawasa city Adm.	Hawasa CSH	Tertiary Health Care Unit	13	4/4/022	2022	8	5	3	0	8	4	4	0	0	0	0	0	0	0	0	0	0		11	0	6	0	6	0	No
Sidama	NA	Hawasa city Adm.	Adare general hospital	Secondary Health Care Unit	13	4/4/022	2022	20	13	7	0	20	20	0	0	0	0	0	0	0	0	0	0	0	0	0	0	0	0	0	0	No
Sidama	NA	Dale Woreda	Yirgalem general hospital	Secondary Health Care Unit	13	4/4/022	2022	10	5	5	0	10	10	0	0	0	0	0	0	0	0	0	0	0	0	7	0	3	0	1	0	No
Sidama	NA	Bona	Bona general hospital	Secondary Health Care Unit	13	4/4/022	2022	34	12	22	1	0	34	0	34	1	0	0	0	0	0	0	0	0	0	0	0	3	0	1	0	No
Somali	Fafan	Jigjiga	Referal hospital	Tertiary Health Care Unit	13	6/4/2022	2022	46	21	25	0	46	42	4	0	1	0	0	1	0	0	0	0	0	0	0	0	0	0	0	0	No		Absence of isolation center.
Somali	Sitti	Aysha	Dewele HC	Primary Health Care Unit	13	6/4/2022	2022	26	12	14	0	26	26	0	0	0	0	0	0	0	0	0	0	0	0	0	0	0	0	0	0	No		Printer for printing documents
Somali	Jarar	Degahbour	Degahbour Hospital	Secondary Health Care Unit	13	6/4/2022	2022	34	14	20	0	34	34	0	0	0	0	0	0	0	0	0	0	0	0	0	0	0	0	0	0	No		Drs are not screening patients as expected
Somali	Dollo	Warder	Warder Hospital	Primary Health Care Unit	13	6/4/2022	2022	25	14	11	0	25	25	0	0	0	0	0	0	0	0	0	0	0	0	0	0	0	0	0	0	No		have no logistic and transportation
Somali	Erer	Fik	Fik Hospital	Secondary Health Care Unit	13	6/4/2022	2022	19	13	6	0	19	19	0	0	0	0	0	0	0	0	0	0	0	0	0	0	0	0	1	0	No		NO PCR machine
Somali	Liban	Dollo-Ado	Dollo-Ado Hospital	Primary Health Care Unit	13	6/4/2022	2022	40	24	16	0	40	40	0	0	0	0	0	0	0	0	0	0	0	0	0	0	0	0	0	0	No		low infection prevention and control
Somali	Fafan	Jigjiga	Karamara Hospital	Secondary Health Care Unit	13	6/4/2022	2022	57	42	15	0	57	52	5	0	0	0	0	0	0	0	0	0	0	0	3	0	4	0	2	0	No		Isolation center is not enough for patients.
Somali	Shabelle	Gode	Godey Hospital	Secondary Health Care Unit	13	6/4/2022	2022	7	2	5	0	7	7	0	0	0	0	0	0	0	0	0	0	0	0	0	0	0	0	0	0	No		low patient fellow in the hospital and refusal of testing
SNNPR	Gamo	Arbaminch town	Arbaminch General Hospital	Secondary Health Care Unit	13	5/4/2022	2022	21	12	9	0	21	21	0	0	0	0	0	0	0	0	0	0	0	0	9	0	1	0	1	0	No
SNNPR	Gedeo	Dilla Town	Dilla University RH	Tertiary Health Care Unit	13	5/4/2022	2022	12	11	1	0	12	12	0	0	0	0	0	0	0	0	0	0	0	0	18	0	3	0	2	0	No
SNNPR	Bench Sheko	Mizan Aman Town	Mizan Teppi UniversityHospital	Tertiary Health Care Unit	13	5/4/2022	2022	46	27	19	0	46	46	0	0	0	0	0	0	0	0	0	0	0	0	9	0	1	0	1	0	No
SNNPR	Silte	Worabe Town	Worabe comprehensive Hospital	Tertiary Health Care Unit	13	5/4/2022	2022	74	36	38	0	74	74	0	0	0	0	0	0	0	0	0	0	0	0	10	0	4	0	2	0	No
SNNPR	Wolayta	Sodo Town	Wolayita Sodo University Hospital	Tertiary Health Care Unit	13	5/4/2022	2022	43	29	14	0	43	43	0	0	0	0	0	0	0	0	0	0	0	0	8	4	2	1	4	2	No
SNNPR	Gurage	Butajira Town	Butajira Hospital	Secondary Health Care Unit	13	5/4/2022	2022	19	13	6	0	19	19	0	0	0	0	0	0	0	0	0	0	0	0	7	0	3	0	4	0	No
Oromia	Adama Town	Adama Town	AdamaHMC	Secondary Health Care Unit	13	5/4/2022	2022	165	87	78	2	178	178	0	0	2	0	0	0	0	0	13	13	0	0	0	0	8	0	7	0	No
Oromia	Adama Town	Adama Town	Biftu HC	Primary Health Care Unit	13	5/4/2022	2022	9	5	4	1	9	9	0	0	1	0	0	0	0	0	0	0	0	0	0	0	0	0	0	0	No
Oromia	Asela Town	Asela town	Asela H/C	Primary Health Care Unit	13	5/4/2022	2022	232	231	1	0	232	232	0	0	0	0	0	0	0	0	0	0	0	0	0	0	0	0	0	0	No		Community resistance toward covid-19 test
Oromia	Arsi	Lemu Bilbilo	Bokoji G/Hospital	Secondary Health Care Unit	13	5/4/2022	2022	108	38	70	1	109	109	0	0	1	0	0	0	0	0	1	1	0	0	14	0	0	0	0		No		lack of Wifi for Dhis2 report
Oromia	Bishoftu	Bishoftu	Kurkura HC	Primary Health Care Unit	13	5/4/2022	2022	17	6	11	0	17	17	0	0	0	0	0	0	0	0	0	0	0	0	0	0	0	0	0	0	No
Oromia	Jimma town	Jimma Town	Jimma HC	Primary Health Care Unit	13	5/4/2022	2022	14	8	6	0	14	14	0	0	0	0	0	0	0	0	0	0	0	0	0	0	0	0	0	0	No		Lack of HCWs commitement
Oromia	Jimma town	Jimma town	Shenen Gibe G/ hospital	Secondary Health Care Unit	13	5/4/2022	2022	5	2	3	0	5	5	0	0	0	0	0	0	0	0	0	0	0	0	8	0	0	0	2	0	No
Oromia	Shashamane Town	Shashamane Town	Melka Oda G/ Hospital	Secondary Health Care Unit	13	5/4/2022	2022	15	3	12	0	15	15	0	0	0	0	0	0	0	0	0	0	0	0	10	0	0	0	0	0	Yes	Ag-RDT supply, Supplies stockout
Oromia	North Shoa	Wachale	Muka Turi P/Hospital	Primary Health Care Unit	13	5/4/2022	2022	9	5	4	0	9	9	0	0	0	0	0	0	0	0	0	0	0	0	18	0	6	0	4	0	No
Amhara	C/Gondar	Gondar Zuria	maksegnit Health Center	Primary Health Care Unit	13	4/4/2022	2022	14	4	10	0	14	14	0	0	0	0	0	0	0	0	0	0	0	0	0	0	0	0	0	0	No
Amhara	Bahirdar city	Bahir Dar	Tibebe Gion CSH	Tertiary Health Care Unit	13	4/4/2022	2022	30	14	16	0	30	30	0	0	0	0	0	0	0	0	0	0	0	0	78	0	8	0	5	0	No
Amhara	E/Gojjam	D/Markos	Debre-Markos CSH	Tertiary Health Care Unit	13	4/4/2022	2022	18	9	9	0	18	18	0	0	0	0	0	0	0	0	0	0	0	0	0	0	0	0	0	0	No
Amhara	N/Gondar	Debark	Debark Hospital	Primary Health Care Unit	13	4/4/2022	2022	45	27	18	0	45	45	0	0	0	0	0	0	0	0	0	0	0	0	3	0	3	0	0	0	No
Amhara	North Shoa	D/Birhan	Debrebrihan CSH	Tertiary Health Care Unit	13	4/4/2022	2022	9	4	5	0	9	9	0	0	0	0	0	0	0	0	0	0	0	0	9	2	4	0	1	0	No
Amhara	W/Gojjam	Burie	Burie Hospital	Primary Health Care Unit	13	4/4/2022	2022	11	6	5	0	11	11	0	0	0	0	0	0	0	0	0	0	0	0	0	0	0	0	0	0	No
Amhara	N/Wollo	Woldia	Woldia CSH	Tertiary Health Care Unit	13	4/4/2022	2022	0	0	0	0	0	0	0	0	0	0	0	0	0	0	0	0	0	0	0	0	0	0	0	0	Yes	Ag-RDT supply
Afar	1	Elidar	Elidar Health Center	Primary Health Care Unit	13	4/6/2022	2022	189	110	79	0	189	189	0	0	0	0	0	0	0	0	0	0	0	0	0	0	0	0	0	0	No	No
Afar	1	Dubti	Dubti general Hospital	Secondary Health Care Unit	13	4/6/2022	2022	18	17	1	0	18	18	0	0	0	0	0	0	0	0	0	0	0	0							No	No
Afar	1	Mille	Mille Health Center	Primary Health Care Unit	13	4/6/2022	2022	12	7	5	0	12	12	0	0	0	0	0	0	0	0	0	0	0	0	0	0	0	0	0	0	No	No
Afar	Zone 3	Awash 7	Awash Health Center	Primary Health Care Unit	13	4/6/2022	2022	87	56	31	0	87	87	0	0	0	0	0	0	0	0	0	0	0	0	0	0	0	0	0	0	No	No
Afar	1	Aysaita	Aysaita Hospital	Primary Health Care Unit	13	4/6/2022	2022	10	6	2	0	8	8	0	0	0	0	0	0	0	0	0	0	0	0	3	0	1	0	0	0	No	No
AA	Yeka	4	Minilek II Hospital	Tertiary Health Care Unit	14	11/4/2022	2022	194	95	99	0	237	206	31	0	0	0	0	0	0	0	0	0	0	0	14	0	4	0	4	0	No
AA	Kirkos	7	Zewditu Memorial Hospital	Secondary Health Care Unit	14	11/4/2022	2022	129	56	73	0	133	57	76	0	0	0	0	0	0	0	0	0	0	0	0	0	8	0	5	0	No
AA	Arada	4	Ras Desta Damtew Memorial Hospital	Secondary Health Care Unit	14	11/4/2022	2022	84	26	58	0	231	84	147	0	1	0	0	0	0	0	0	0	0	0	5	0	6	0	3	0	No
AA	Arada	6	Yekatirt 12 Hospital	Tertiary Health Care Unit	14	11/4/2022	2022	163	84	79	0	235	169	66	0	0	0	0	0	0	0	0	0	0	0	9	0	4	0	6	0	No
AA	Akaki	1	Tirunesh Bejing Hospital	Secondary Health Care Unit	14	11/4/2022	2022	77	45	32	0	77	53	24	0	0	0	0	0	0	0	0	0	0	0	13	0	2	0	0	0	No
AA	Bole	14	Dil Fire Health Center	Primary Health Care Unit	14	11/4/2022	2022	84	28	56	0	84	84	0	0	0	0	0	0	0	0	0	0	0	0	3	0	0	0	0	0	No
Harari	Harari	Amirnur	Jugel Hosp	Secondary Health Care Unit	14	11/4/2022	2022	20	7	13	0	20	20	0	0	0	0	0	0	0	0	0	0	0	0	0	0	0	0	0	0	No
Harari	Harari	Jinela	Hiwot Fana Hosp	Tertiary Health Care Unit	14	11/4/2022	2022	2	2	0	0	2	2	0	0	0	0	0	0	0	0	0	0	0	0	52	0	6	0	1	0	No
Harari	Harari	Amirnur	Amirnure HC	Primary Health Care Unit	14	11/4/2022	2022	58	37	21	0	58	58	0	0	0	0	0	0	0	0	0	0	0	0	0	0	0	0	0	0	No
Harari	Harari	Hakim	Arategna HC	Primary Health Care Unit	14	11/4/2022	2022	30	23	7	0	30	30	0	0	0	0	0	0	0	0	0	0	0	0	0	0	0	0	0	0	No
Gambella	Gambella Town adm.	Gambella T. Admin.	Gambella Primary Hospital	Primary Health Care Unit	14	12/4/2022	2022	95	21	74	0	95	95	0	0	0	0	0	0	0	0	0	0	0	0	4	0	0	0	0	0	Yes	The Reported testing was conducted for members of gambella sport teams who are selected for national women sport competition	Personnel, shortage of lab staffs, lab room is under construction
Gambella	Mejeng Zone	Godere	Metti Health Center	Primary Health Care Unit	14	12/4/2022	2022	54	28	26	0	54	54	0	0	0	0	0	0	0	0	0	0	0	0	0	0	0	0	0	0
Gambella	Gambella Town adm.	Gambella T. Admin.	Gambella General Hospital	Secondary Health Care Unit	14	12/4/2022	2022	2	2	0	0	2	2	0	0	0	0	0	0	0	0	0	0	0	0	0	0	3	0	2	0			No suspects are being linked to cough OPD for testing,Health professionals assigned at cough OPD are not regularly avilable
Gambella	Mejeng Zone	Menegesh	Kumi Primary Hospital	Primary Health Care Unit	14	12/4/2022	2022	19	8	11	0	19	19	0	0	0	0	0	0	0	0	0	0	0	0	0	0	5	0	0	0
Gambella	Agnewa Zone	Dimma	Dimma Health Center	Primary Health Care Unit	14	12/4/2022	2022	0	0	0	0	0	0	0	0	0	0	0	0	0	0	0	0	0	0	0	0	0	0	0	0			Woreda PHEM office did not engage themselves on COVID-19 activities like supporting, supervising and follow up at facility,shortage of training or refreshment for OSU/care project staffs per early promised. Probabliy it increase our motiviation towards the whole activities of the project.
Gambella	Agnewa Zone	Gog	Pinyudo Primary Hospital	Primary Health Care Unit	14	12/4/2022	2022	16	8	8	0	16	16	0	0	0	0	0	0	0	0	0	0	0	0	0	0	0	0	0	0
Gambella	Nure Zone	Lare	Lare Health Center	Primary Health Care Unit	14	12/4/2022	2022	21	10	11	0	21	21	0	0	0	0	0	0	0	0	0	0	0	0	0	0	0	0	0	0			No separate room to COVID -19 test,no office for staff setting and data fileing
Dire Dawa	Not applicable	Dire Dawa Op. Woreda	Dilchora Hospital	Secondary Health Care Unit	14	11/4/2022	2022	56	22	34	1	175	175	0	0	1	0	1	0	0	0	5	5	0	0	28	1	6	0	6	0	No
Dire Dawa	Not applicable	Sabian Op. Woreda	Sabian General Hospital	Secondary Health Care Unit	14	11/4/2022	2022	160	72	88	0	160	160	0	0	0	0	0	0	0	0	0	0	0	0	17	0	6	0	6	0	No
Dire Dawa	Not applicable	Sabian Op. Woreda	Goro Health Center	Primary Health Care Unit	14	11/4/2022	2022	84	42	42	0	84	84	0	0	0	0	0	0	0	0	0	0	0	0	0	0	0	0	0	0	No
Dire Dawa	Not applicable	Legahare Op. Woreda	Legahare Health Center	Primary Health Care Unit	14	11/4/2022	2022	128	53	75	0	128	128	0	0	0	0	0	0	0	0	0	0	0	0	0	0	0	0	0	0	No
B-Gumuz	Assosa	Assosa	Assosa G/hospital	Secondary Health Care Unit	14	13/4/2022	2022	0	0	0	0	0	0	0	0	0	0	0	0	0	0	0	0	0	0	16	16	3	1	2	0	Yes	Rota outbreak
B-Gumuz	Metekel	Pawi	Pawi G/hospital	Secondary Health Care Unit	14	13/4/2022	2022	56	21	35	0	56	56	0	0	0	0	0	0	0	0	0	0	0	0	2	0	1	0	1	0	No
B-Gumuz	Assosa	Menga	Menga P/hospital	Primary Health Care Unit	14	13/4/2022	2022	13	5	8	0	13	13	0	0	0	0	0	0	0	0	0	0	0	0	0	0	0	0	0	0	No
B-Gumuz	Assosa	Bambasi	Bambasi Health Centre	Primary Health Care Unit	14	13/4/2022	2022	4	2	2	0	4	4	0	0	0	0	0	0	0	0	0	0	0	0	0	0	0	0	0	0	No
B-Gumuz	Metekel	Dangur	Mambuk Health centre	Primary Health Care Unit	14	13/4/2022	2022	86	43	43	0	86	86	0	0	0	0	0	0	0	0	0	0	0	0	5	0	0	0	0	0	No
Sidama	NA	Hawasa city Adm.	Hawasa CSH	Tertiary Health Care Unit	14	11/4/022	2022	10	6	4	0	10	4	6	0	0	0	0	0	0	0	0	0	0	0	11	0	6	0	6	0	No
Sidama	NA	Hawasa city Adm.	Adare general hospital	Secondary Health Care Unit	14	11/4/022	2022	16	9	7	0	16	16	0	0	0	0	0	0	0	0	0		0	0	0	0	0	0	0	0	No
Sidama	NA	Dale Woreda	Yirgalem general hospital	Secondary Health Care Unit	14	11/4/022	2022	3	2	1	0	3	3	0	0	0	0	0	0	0	0	0	0	0	0	7	0	3	0	1	0	No
Sidama	NA	Bona	Bona general hospital	Secondary Health Care Unit	14	11/4/022	2022	30	13	17	1	0	30	0	30	1	0	0	0	0	0	0	0	0	0	0	0	3	0	1	0	No
Somali	Fafan	Jigjiga	Referal hospital	Tertiary Health Care Unit	14	13/4/2022	2022	40	17	23	0	40	33	7	0	0	0	0	0	0	0	0	0	0	0	0	0	0	0	0	0	No		Absence of isolation center.
Somali	Sitti	Aysha	Dewele HC	Primary Health Care Unit	14	13/4/2022	2022	21	11	10	0	21	21	0	0	0	0	0	0	0	0	0	0	0	0	0	0	0	0	0	0	No		Printer for printing documents
Somali	Jarar	Degahbour	Degahbour Hospital	Secondary Health Care Unit	14	13/4/2022	2022	24	10	14	0	24	24	0	0	0	0	0	0	0	0	0	0	0	0	0	0	0	0	0	0	No		Drs are not screening patients as expected
Somali	Dollo	Warder	Warder Hospital	Primary Health Care Unit	14	13/4/2022	2022	22	14	8	0	22	22	0	0	0	0	0	0	0	0	0	0	0	0	0	0	0	0	0	0	No		have no logistic and transportation
Somali	Erer	Fik	Fik Hospital	Secondary Health Care Unit	14	13/4/2022	2022	15	5	10	0	15	15	0	0	0	0	0	0	0	0	0	0	0	0	0	0	0	0	1	0	No		NO PCR machine
Somali	Liban	Dollo-Ado	Dollo-Ado Hospital	Primary Health Care Unit	14	13/4/2022	2022	30	18	12	0	30	30	0	0	0	0	0	0	0	0	0	0	0	0	0	0	0	0	0	0	No		low infection prevention and control
Somali	Fafan	Jigjiga	Karamara Hospital	Secondary Health Care Unit	14	13/4/2022	2022	55	34	21	0	53	53	0	0	0	0	0	0	0	0	0	0	0	0	3	0	4	0	2	0	No		Isolation center is not enough for patients.
Somali	Shabelle	Gode	Godey Hospital	Secondary Health Care Unit	14	13/4/2022	2022	3	1	2	0	3	3	0	0	0	0	0	0	0	0	0	0	0	0	0	0	0	0	0	0	No		low patient fellow in the hospital and refusal of testing
SNNPR	Gamo	Arbaminch town	Arbaminch General Hospital	Secondary Health Care Unit	14	11/4/2022	2022	17	11	6	0	17	17	0	0	0	0	0	0	0	0	0	0	0	0	9	0	1	0	1	0	No
SNNPR	Gedeo	Dilla Town	Dilla University RH	Tertiary Health Care Unit	14	11/4/2022	2022	14	6	8	0	14	14	0	0	0	0	0	0	0	0	0	0	0	0	18	4	3	0	2	0	No
SNNPR	Bench Sheko	Mizan Aman Town	Mizan Teppi UniversityHospital	Tertiary Health Care Unit	14	11/4/2022	2022	42	24	18	0	42	42	0	0	0	0	0	0	0	0	0	0	0	0	9	0	1	0	1	0	No
SNNPR	Silte	Worabe Town	Worabe comprehensive Hospital	Tertiary Health Care Unit	14	11/4/2022	2022	48	19	29	0	48	48	0	0	0	0	0	0	0	0	0	0	0	0	10	0	4	0	2	0	No
SNNPR	Wolayta	Sodo Town	Wolayita Sodo University Hospital	Tertiary Health Care Unit	14	11/4/2022	2022	18	11	0	0	29	29	0	0	0	0	0	0	0	0	0	0	0	14	9	2	1	4	2		No
SNNPR	Gurage	Butajira Town	Butajira Hospital	Secondary Health Care Unit	14	11/4/2022	2022	35	16	19	0	35	35	0	0	0	0	0	0	0	0	0	0	0	0	7	0	3	0	4	0	No
Oromia	Adama Town	Adama Town	AdamaHMC	Secondary Health Care Unit	14	12/4/2022	2022	144	81	63	1	163	163	0	0	3	0	0	0	0	0	19	19	2	0	0	0	8	0	7	0	No
Oromia	Adama Town	Adama Town	Biftu HC	Primary Health Care Unit	14	12/4/2022	2022	17	5	12	1	18	18	0	0	1	0	0	0	0	0	1	1	0	0	0	0	0	0	0	0	No
Oromia	Asela Town	Asela town	Asela H/C	Primary Health Care Unit	14	12/4/2022	2022	29	5	24	0	29	29	0	0	0	0	0	0	0	0	0	0	0	0	0	0	0	0	0	0	No
Oromia	Arsi	Lemu Bilbilo	Bokoji G/Hospital	Secondary Health Care Unit	14	12/4/2022	2022	95	38	57	0	95	95	0	0	0	0	0	0	0	0	0	0	0	0	14	0	0		0		No
Oromia	Bishoftu	Bishoftu	Kurkura HC	Primary Health Care Unit	14	12/4/2022	2022	25	8	17	0	25	25	0	0	0	0	0	0	0	0	0	0	0	0	0	0	0	0	0	0	No
Oromia	Jimma town	Jimma Town	Jimma HC	Primary Health Care Unit	14	12/4/2022	2022	8	5	3	0	8	8	0	0	0	0	0	0	0	0	0	0	0	0	0	0	0	0	0	0	No		Lack of HCWs commitement
Oromia	Jimma town	Jimma town	Shenen Gibe G/ hospital	Secondary Health Care Unit	14	12/4/2022	2022	3	1	2	0	3	3	0	0	0	0	0	0	0	0	0	0	0	0	8	0	0	0	2	0	No		Lack of HCWs commitement
Oromia	Shashamane Town	Shashamane Town	Melka Oda G/ Hospital	Secondary Health Care Unit	14	12/4/2022	2022	10	3	7	0	10	10	0	0	0	0	0	0	0	0	0	0	0	0	10	0	0	0	0	0	Yes	Ag-RDT supply, Supplies stockout
Oromia	North Shoa	Wachale	Muka Turi P/Hospital	Primary Health Care Unit	14	12/4/2022	2022	8	7	1	0	8	8	0	0	0	0	0	0	0	0	0	0	0	0	18	0	6	0	4	0	No
Amhara	C/Gondar	Gondar Zuria	maksegnit Health Center	Primary Health Care Unit	14	11/4/2022	2022	11	5	6	0	11	11	0	0	0	0	0	0	0	0	0	0	0	0	0	0	0	0	0	0	No
Amhara	Bahirdar city	Bahir Dar	Tibebe Gion CSH	Tertiary Health Care Unit	14	11/4/2022	2022	43	23	20	0	43	43	0	0	0	0	0	0	0	0	0	0	0	0	78	0	8	0	5	0	No
Amhara	E/Gojjam	D/Markos	Debre-Markos CSH	Tertiary Health Care Unit	14	11/4/2022	2022	32	18	14	0	32	32	0	0	0	0	0	0	0	1	0	0	0	0	0	0	0	0	0	0	No
Amhara	N/Gondar	Debark	Debark Hospital	Primary Health Care Unit	14	11/4/2022	2022	24	14	10	0	24	24	0	0	0	0	0	0	0	0	0	0	0	0	3	0	3	0	0	0	No
Amhara	North Shoa	D/Birhan	Debrebrihan CSH	Tertiary Health Care Unit	14	11/4/2022	2022	22	13	9	0	22	22	0	0	0	0	0	0	0	0	0	0	0	0	9	2	4	0	1	0	No
Amhara	W/Gojjam	Burie	Burie Hospital	Primary Health Care Unit	14	11/4/2022	2022	12	10	2	0	12	12	0	0	0	0	0	0	0	0	0	0	0	0	0	0	0	0	0	0	No
Amhara	N/Wollo	Woldia	Woldia CSH	Tertiary Health Care Unit	14	11/4/2022	2022	0	0	0	0	0	0	0	0	0	0	0	0	0	0	0	0	0	0	0	0	0	0	0	0	Yes	Ag-RDT supply, Personnel
Afar	1	Elidar	Elidar Health Center	Primary Health Care Unit	14	4/14/2022	2022	163	124	39	0	163	163	0	0	0	0	0	0	0	0	0	0	0	0	0	0	0	0	0	0	No
Afar	1	Dubti	Dubti general Hospital	Secondary Health Care Unit	14	4/14/2022	2022	10	7	3	0	10	10	0	0	0	0	0	0	0	0	0	0	0	0	0	0	0	0	0	0	No
Afar	1	Mille	Mille Health Center	Primary Health Care Unit	14	4/14/2022	2022	1	1	0	0	1	1	0	0	0	0	0	0	0	0	0	0	0	0	0	0	0	0	0	0	No		No training for ohio staff
Afar	Zone 3	Awash 7	Awash Health Center	Primary Health Care Unit	14	4/14/2022	2022	54	28	26	0	54	54	0	0	0	0	0	0	0	0	0	0	0	0	0	0	0	0	0	0	No
Afar	1	Aysaita	Aysaita Hospital	Primary Health Care Unit	14	4/14/2022	2022	8	6	1	0	7	7	0	0	0	0	0	0	0	0	0	0	0	0	3	0	1	0	0	0	No		very decease case flow of hospital
Afar	2	Abaala	Aba'ala Primary Hospital	Primary Health Care Unit	14	4/14/2022	2022								0
AA	Yeka	4	Minilek II Hospital	Tertiary Health Care Unit	15	18/4/2022	2022	172	90	82	0	205	205	0	0	0	0	0	0	0	0	0	0	0	0	14	0	4	0	4	0	No
AA	Kirkos	7	Zewditu Memorial Hospital	Secondary Health Care Unit	15	18/4/2022	2022	122	45	77	0	126	46	80	0	0	0	0	0	0	0	0	0	0	0	0	0	8	0	5	0	No
AA	Arada	4	Ras Desta Damtew Memorial Hospital	Secondary Health Care Unit	15	18/4/2022	2022	77	29	48	0	158	77	81	0	0	0	0	0	0	0	0	0	0	0	5	0	6	occupied by non COVID	3	occupied by non COVID	No
AA	Arada	6	Yekatirt 12 Hospital	Tertiary Health Care Unit	15	18/4/2022	2022	180	86	94	0	263	180	83	0	0	0	0	0	0	0	0	0	0	0	9	0	4	0	6	0	No
AA	Akaki	1	Tirunesh Bejing Hospital	Secondary Health Care Unit	15	18/4/2022	2022	67	41	26	0	67	45	22	0	0	0	0	0	0	0	0	0	0	0	13	0	2	0	0	0	No
AA	Bole	14	Dil Fire Health Center	Primary Health Care Unit	15	18/4/2022	2022	83	42	41	0	83	83	0	0	0	0	0	0	0	0	0	0	0	0	3	0	0	0	0	0	No
Harari	Harari	Amirnur	Jugel Hosp	Secondary Health Care Unit	15	18/4/2022	2022	13	8	5	0	13	13	0	0	0	0	0	0	0	0	0	0	0	0	0	0	0	0	0	0	No
Harari	Harari	Jinela	Hiwot Fana Hosp	Tertiary Health Care Unit	15	18/4/2022	2022	0	0	0	0	0	0	0	0	0	0	0	0	0	0	0	0	0	0	52	0	6	0	1	0	No
Harari	Harari	Amirnur	Amirnure HC	Primary Health Care Unit	15	18/4/2022	2022	38	27	11	0	38	38	0	0	0	0	0	0	0	0	0	0	0	0	0	0	0	0	0	0	No
Harari	Harari	Hakim	Arategna HC	Primary Health Care Unit	15	18/4/2022	2022	27	17	10	0	27	27	0	0	0	0	0	0	0	0	0	0	0	0	0	0	0	0	0	0	No
Gambella	Gambella Town adm.	Gambella T. Admin.	Gambella Primary Hospital	Primary Health Care Unit	15	19/4/2022	2022	2	1	1	0	2	2	0	0	0	0	0	0	0	0	0	0	0	0	4	0	0	0	0	0	Yes	Personnel (shortage of lab staffs) and Covid lab room is under construction, The Emergency lab building is almost completed and probably the next few days or to the latest next week will resume routine testing	There is no isolation Ward for contagious cases like TB & COVID, Lack of Functional Wi - Fi to install applications for the Desktop
Gambella	Mejeng Zone	Godere	Metti Health Center	Primary Health Care Unit	15	19/4/2022	2022	48	28	20	0	48	48	0	0	0	0	0	0	0	0	0	0	0	0	0	0	0	0	0	0
Gambella	Gambella Town adm.	Gambella T. Admin.	Gambella General Hospital	Secondary Health Care Unit	15	19/4/2022	2022	4	2	2	0	4	4	0	0	0	0	0	0	0	0	0	0	0	0	10	0	3	0	2	0			No suspects are being linked to cough OPD for testing,Health professionals assigned at cough OPD are not regularly avilable
Gambella	Mejeng Zone	Menegesh	Kumi Primary Hospital	Primary Health Care Unit	15	19/4/2022	2022	23	12	11	0	23	23	0	0	0	0	0	0	0	0	0	0	0	0	0	0	5	0	0	0			lack of commitment and giving minimal attention to the disease by the staff members,hence needs frequent monitoring at OPD and laboratory room.
Gambella	Agnewa Zone	Dimma	Dimma Health Center	Primary Health Care Unit	15	19/4/2022	2022	20	9	11	0	20	20	0	0	0	0	0	0	0	0	0	0	0	0	0	0	0	0	0	0			No basic and/or refreshement training from organization , lack of commitment from one of trained RDT Ag lab technician to upgrade number of suspected tests, Mobile data network problem in the area
Gambella	Agnewa Zone	Gog	Pinyudo Primary Hospital	Primary Health Care Unit	15	19/4/2022	2022	12	6	6	0	12	12	0	0	0	0	0	0	0	0	0	0	0	0	0	0	0	0	0	0
Gambella	Nure Zone	Lare	Lare Health Center	Primary Health Care Unit	15	19/4/2022	2022	26	11	15	0	26	26	0	0	0	0	0	0	0	0	0	0	0	0	0	0	0	0	0	0			No separate room to COVID -19 test,no office for staff setting and data fileing
Dire Dawa	NA	Dire Dawa Op. Woreda	Dilchora Hospital	Secondary Health Care Unit	15	18/4/2022	2022	47	27	20	2	161	161	0	0	2	0	2	0	0	0	6	6	0	0	28	2	6	0	6	0	No
Dire Dawa	NA	Sabian Op. Woreda	Sabian General Hospital	Secondary Health Care Unit	15	18/4/2022	2022	183	86	97	0	183	183	0	0	0	0	0	0	0	0	0	0	0	0	17	0	6	0	6	0	No
Dire Dawa	NA	Sabian Op. Woreda	Goro Health Center	Primary Health Care Unit	15	18/4/2022	2022	85	59	26	0	85	85	0	0	0	0	0	0	0	0	0	0	0	0	0	0	0	0	0	0	No
Dire Dawa	NA	Legahare Op. Woreda	Legahare Health Center	Primary Health Care Unit	15	18/4/2022	2022	191	55	136	0	191	191	0	0	0	0	0	0	0	0	0	0	0	0	0	0	0	0	0	0	No
B-Gumuz	Assosa	Assosa	Assosa G/hospital	Secondary Health Care Unit	15	20/4/2022	2022	2	2	0	0	2	2		0	0	0	0	0	0	0	0	0	0	0	16	16	3	1	2	0	No
B-Gumuz	Metekel	Pawi	Pawi G/hospital	Secondary Health Care Unit	15	20/4/2022	2022	17	9	8	0	17	17	0	0	0	0	0	0	0	0	0	0	0	0	2	0	1	0	1	0	No
B-Gumuz	Assosa	Menga	Menga P/hospital	Primary Health Care Unit	15	20/4/2022	2022	17	10	7	0	17	17	0	0	0	0	0	0	0	0	0	0	0	0	0	0	0	0	0	0	No
B-Gumuz	Assosa	Bambasi	Bambasi Health Centre	Primary Health Care Unit	15	20/4/2022	2022	7	4	3	0	7	7	0	0	0	0	0	0	0	0	0	0	0	0	0	0	0	0	0	0	No
B-Gumuz	Metekel	Dangur	Mambuk Health centre	Primary Health Care Unit	15	20/4/2022	2022	71	51	20	0	71	71	0	0	0	0	0	0	0	0	0	0	0	0	5	0	0	0	0	0	No
Sidama	NA	Hawasa city Adm.	Hawasa CSH	Tertiary Health Care Unit	15	8/4/022	2022	3	2	1	0	3	0	3	0	0	0	0	0	0	0	0	0	0		11	0	6	0	6	0	No
Sidama	NA	Hawasa city Adm.	Adare general hospital	Secondary Health Care Unit	15	8/4/022	2022	32	14	18	0	32	32	0	0	0	0	0	0	0	0	0	0	0	0	0	0	0	0	0	0	No
Sidama	NA	Dale Woreda	Yirgalem general hospital	Secondary Health Care Unit	15	8/4/022	2022	5	3	2	0	5	5	0	0	0	0	0	0	0	0	0	0	0	0	7	0	3	0	1	0	No
Sidama	NA	Bona	Bona general hospital	Secondary Health Care Unit	15	8/4/022	2022	24	11	13	0	24	24	0	0	0	0	0	0	0	0	0	0	0	0	0	0	3	0	1	0	No
Somali	Fafan	Jigjiga	Referal hospital	Tertiary Health Care Unit	15	20/4/2022	2022	37	18	19	0	37	32	5	0	0	0	0	0	0	0	0	0	0	0	0	0	0	0	0	0	No		Absence of isolation center.
Somali	Sitti	Aysha	Dewele HC	Primary Health Care Unit	15	20/4/2022	2022	20	8	12	0	20	20	0	0	0	0	0	0	0	0	0	0	0	0	0	0	0	0	0	0	No		Printer for printing documents
Somali	Jarar	Degahbour	Degahbour Hospital	Secondary Health Care Unit	15	20/4/2022	2022	22	9	13	0	22	22	0	0	0	0	0	0	0	0	0	0	0	0	0	0	0	0	0	0	No		Drs are not screening patients as expected
Somali	Dollo	Warder	Warder Hospital	Primary Health Care Unit	15	20/4/2022	2022	25	13	12	0	25	25	0	0	0	0	0	0	0	0	0	0	0	0	0	0	0	0	0	0	No		have no logistic and transportation
Somali	Erer	Fik	Fik Hospital	Secondary Health Care Unit	15	20/4/2022	2022	14	6	8	0	14	14	0	0	0	0	0	0	0	0	0	0	0	0	0	0	0	0	1	0	No		NO PCR machine
Somali	Liban	Dollo-Ado	Dollo-Ado Hospital	Primary Health Care Unit	15	20/4/2022	2022	34	20	14	0	34	34	0	0	0	0	0	0	0	0	0	0	0	0	0	0	0	0	0	0	No		low infection prevention and control
Somali	Fafan	Jigjiga	Karamara Hospital	Secondary Health Care Unit	15	20/4/2022	2022	61	39	22	0	56	56	0	0	0	0	0	0	0	0	0	0	0	0	3	0	4	0	2	0	No		Isolation center is not enough for patients.
Somali	Shabelle	Gode	Godey Hospital	Secondary Health Care Unit	15	20/4/2022	2022	4	2	2	0	4	4	0	0	0	0	0	0	0	0	0	0	0	0	0	0	0	0	0	0	No		low patient fellow in the hospital and refusal of testing
SNNPR	Gamo	Arbaminch town	Arbaminch General Hospital	Secondary Health Care Unit	15	18/4/2022	2022	22	13	9	0	22	22	0	0	0	0	0	0	0	0	0	0	0	0	9	0	1	0	1	0	No
SNNPR	Gedeo	Dilla Town	Dilla University RH	Tertiary Health Care Unit	15	18/4/2022	2022	26	15	11	0	26	26	0	0	0	0	0	0	0	0	0	0	0	0	18	3	3	0	2	1	No
SNNPR	Bench Sheko	Mizan Aman Town	Mizan Teppi UniversityHospital	Tertiary Health Care Unit	15	18/4/2022	2022	47	26	21	0	47	47	0	0	0	0	0	0	0	0	0	0	0	0	9	0	1	0	1	0	No
SNNPR	Silte	Worabe Town	Worabe comprehensive Hospital	Tertiary Health Care Unit	15	18/4/2022	2022	57	27	30	0	57	57	0	0	0	0	0	0	0	0	0	0	0	0	10	0	4	0	2	0	No
SNNPR	Wolayta	Sodo Town	Wolayita Sodo University Hospital	Tertiary Health Care Unit	15	18/4/2022	2022	56	44	12	0	56	56	0	0	0	0	0	0	0	0	0	0	0	0	14	7	2	1	4	1	No
SNNPR	Gurage	Butajira Town	Butajira Hospital	Secondary Health Care Unit	15	18/4/2022	2022	8	6	2	0	8	8	0	0	0	0	0	0	0	0	0	0	0	0	7	0	3	0	4	0	No
Oromia	Adama Town	Adama Town	AdamaHMC	Secondary Health Care Unit	15	19/4/2022	2022	139	88	51	1	154	154	0	0	1	0	0	0	0	0	15	15	0	0	0	0	8	0	7	0	No	NA
Oromia	Adama Town	Adama Town	Biftu HC	Primary Health Care Unit	15	19/4/2022	2022	20	17	3	0	20	20	0	0	0	0	0	0	0	0	0	0	0	0	0	0	0	0	0	0	No
Oromia	Asela Town	Asela town	Asela H/C	Primary Health Care Unit	15	19/4/2022	2022	180	176	4	0	180	180	0	0	0	0	0	0	0	0	0	0	0	0	0	0	0	0	0	0
Oromia	Arsi	Lemu Bilbilo	Bokoji G/Hospital	Secondary Health Care Unit	15	19/4/2022	2022	96	46	50	0	96	96	0	0	0	0	0	0	0	0	0	0	0	0	14	0	0		0		No		lack of Wifi for Dhis2 report
Oromia	Bishoftu	Bishoftu	Kurkura HC	Primary Health Care Unit	15	19/4/2022	2022	27	13	14	0	27	27	0	0	0	0	0	0	0	0	0	0	0	0	0	0	0	0	0	0
Oromia	Jimma town	Jimma Town	Jimma HC	Primary Health Care Unit	15	19/4/2022	2022	5	2	3	0	5	5	0	0	0	0	0	0	0	0	0	0	0	0	0	0	0	0	0	0	No		Lack of HCWs commitement
Oromia	Jimma town	Jimma town	Shenen Gibe G/ hospital	Secondary Health Care Unit	15	19/4/2022	2022	5	2	3	0	5	5	0	0	0	0	0	0	0	0	0	0	0	0	8	0	0	0	2	0	No		Lack of HCWs commitement
Oromia	Shashamane Town	Shashamane Town	Melka Oda G/ Hospital	Secondary Health Care Unit	15	19/4/2022	2022	8	3	5	0	8	8	0	0	0	0	0	0	0	0	0	0	0	0	10	0	0	0	0	0	Yes	decreased no of patients being offered for Ag RDT test
Oromia	North Shoa	Wachale	Muka Turi P/Hospital	Primary Health Care Unit	15	19/4/2022	2022	14	12	2	0	14	14	0	0	0	0	0	0	0	0	0	0	0	0	18	0	6	0	4	0	No
Amhara	C/Gondar	Gondar Zuria	maksegnit Health Center	Primary Health Care Unit	15	19/4/2022	2022	9	6	3	0	9	9	0	0	0	0	0	0	0	0	0	0	0	0	0	0	0	0	0	0	No
Amhara	Bahirdar city	Bahir Dar	Tibebe Gion CSH	Tertiary Health Care Unit	15	19/4/2022	2022	25	16	9	0	25	25	0	0	0	0	0	0	0	0	0	0	0	0	78	0	8	0	5	0	No
Amhara	E/Gojjam	D/Markos	Debre-Markos CSH	Tertiary Health Care Unit	15	19/4/2022	2022	26	10	16	0	26	26	0	0	0	0	0	0	0	0	0	0	0	0	0	0	0	0	0	0	No
Amhara	N/Gondar	Debark	Debark Hospital	Primary Health Care Unit	15	19/4/2022	2022	126	68	58	0	126	126	0	0	0	0	0	0	0	0	0	0	0	0	3	0	3	0	0	0	No
Amhara	North Shoa	D/Birhan	Debrebrihan CSH	Tertiary Health Care Unit	15	19/4/2022	2022	21	10	11	0	21	21	0	0	0	0	0	0	0	0	0	0	0	0	9	2	4	0	1	0	No
Amhara	W/Gojjam	Burie	Burie Hospital	Primary Health Care Unit	15	19/4/2022	2022	2	2	0	0	2	2	0	0	0	0	0	0	0	0	0	0	0	0	0	0	0	0	0	0	No
Amhara	N/Wollo	Woldia	Woldia CSH	Tertiary Health Care Unit	15	19/4/2022	2022	0	0	0	0	0	0	0	0	0	0	0	0	0	0	0	0	0	0	0	0	0	0	0	0	Yes	Ag-RDT supply, Personnel
Afar	1	Elidar	Elidar Health Center	Primary Health Care Unit	15	4/21/2022	2022	0	0	0	0	0	0	0	0	0	0	0	0	0	0	0	0	0	0	0	0	0	0	0	0	Yes	lack of transportation to point if entry perdime issue for health workers at Poe
Afar	1	Dubti	Dubti general Hospital	Secondary Health Care Unit	15	4/21/2022	2022	12	4	8	0	12	12	0	0	0	0	0	0	0	0	0	0	0	0							No
Afar	1	Mille	Mille Health Center	Primary Health Care Unit	15	4/21/2022	2022	14	10	4	0	14	14	0	0	0	0	0	0	0	0	0	0	0	0	0	0	0	0	0	0	No		No training for ohio staff
Afar	Zone 3	Awash 7	Awash Health Center	Primary Health Care Unit	15	4/21/2022	2022	46	31	15	0	46	46	0	0	0	0	0	0	0	0	0	0	0	0	0	0	0	0	0	0	No
Afar	1	Aysaita	Aysaita Hospital	Primary Health Care Unit	15	4/21/2022	2022	9	4	3	0	7	7	0	0	0	0	0	0	0	0	0	0	0	0	3	0	1	0	0	0	No		less hospital admitted case flow
AA	Yeka	4	Minilek II Hospital	Tertiary Health Care Unit	16	25/4/2022	2022	135	68	67	0	135	135	0	0	0	0	0	0	0	0	0	0	0	0	14	0	4	0	4	0	No
AA	Kirkos	7	Zewditu Memorial Hospital	Secondary Health Care Unit	16	25/4/2022	2022	103	43	60	1	107	27	80	0	1	0	0	0	0	0	0	0	0	0	0	0	8	0	5	0	No
AA	Arada	4	Ras Desta Damtew Memorial Hospital	Secondary Health Care Unit	16	25/4/2022	2022	57	18	39	0	92	57	35	0	0	0	0	0	0	0	0	0	0	0	5	0	6	0	3	0	No
AA	Arada	6	Yekatirt 12 Hospital	Tertiary Health Care Unit	16	25/4/2022	2022	147	71	76	0	222	147	75	0	0	0	0	0	0	0	0	0	0	0	9	0	4	0	6	0	No
AA	Akaki	1	Tirunesh Bejing Hospital	Secondary Health Care Unit	16	25/4/2022	2022	61	29	32	1	61	43	18	0	1	0	0	0	0	0	0	0	0	0	13	0	2	0	0	0	No
AA	Bole	14	Dil Fire Health Center	Primary Health Care Unit	16	25/4/2022	2022	76	38	38	0	76	76	0	0	0	0	0	0	0	0	0	0	0	0	3	0	0	0	0	0	No
Harari	Harari	Amirnur	Jugel Hosp	Secondary Health Care Unit	16	25/4/2022	2022	6	2	4	0	6	6	0	0	0	0	0	0	0	0	0	0	0	0	0	0	0	0	0	0	No
Harari	Harari	Jinela	Hiwot Fana Hosp	Tertiary Health Care Unit	16	25/4/2022	2022	0	0	0	0	0	0	0	0	0	0	0	0	0	0	0	0	0	0	52	0	6	0	1	0	No
Harari	Harari	Amirnur	Amirnure HC	Primary Health Care Unit	16	25/4/2022	2022	31	23	8	0	31	31	0	0	0	0	0	0	0	0	0	0	0	0	0	0	0	0	0	0	No
Harari	Harari	Hakim	Arategna HC	Primary Health Care Unit	16	25/4/2022	2022	25	17	8	0	25	25	0	0	0	0	0	0	0	0	0	0	0	0	0	0	0	0	0	0	No
Gambella	Gambella Town adm.	Gambella T. Admin.	Gambella Primary Hospital	Primary Health Care Unit	16	26/4/2022	2022	2	2	0	0	2	2	0	0	0	0	0	0	0	0	0	0	0	0	4	0	0	0	0	0	Yes	Personnel (shortage of lab staffs) and Covid lab room is under construction,
Gambella	Mejeng Zone	Godere	Metti Health Center	Primary Health Care Unit	16	26/4/2022	2022	29	18	11	0	29	29	0	0	0	0	0	0	0	0	0	0	0	0	0	0	0	0	0	0
Gambella	Gambella Town adm.	Gambella T. Admin.	Gambella General Hospital	Secondary Health Care Unit	16	26/4/2022	2022	2	0	2	0	2	2	0	0	0	0	0	0	0	0	0	0	0	0	10	0	3	0	2	0
Gambella	Mejeng Zone	Menegesh	Kumi Primary Hospital	Primary Health Care Unit	16	26/4/2022	2022	24	15	9	0	24	24	0	0	0	0	0	0	0	0	0	0	0	0	0	0	5	0	0	0
Gambella	Agnewa Zone	Dimma	Dimma Health Center	Primary Health Care Unit	16	26/4/2022	2022	14	6	8	0	14	14	0	0	0	0	0	0	0	0	0	0	0	0	0	0	0	0	0	0
Gambella	Agnewa Zone	Gog	Pinyudo Primary Hospital	Primary Health Care Unit	16	26/4/2022	2022	10	5	5	0	10	10	0	0	0	0	0	0	0	0	0	0	0	0	0	0	0	0	0	0
Gambella	Nure Zone	Lare	Lare Health Center	Primary Health Care Unit	16	26/4/2022	2022	17	9	8	0	17	17	0	0	0	0	0	0	0	0	0	0	0	0	0	0	0	0	0	0
Dire Dawa	NA	Dire Dawa Op. Woreda	Dilchora Hospital	Secondary Health Care Unit	16	25/4/2022	2022	41	23	18	3	132	132	0	0	3	0	3	0	0	0	13	13	0	0	28	5	6	0	6	0	No
Dire Dawa	NA	Sabian Op. Woreda	Sabian General Hospital	Secondary Health Care Unit	16	25/4/2022	2022	117	55	62	0	117	117	0	0	0	0	0	0	0	0	0	0	0	0	17	0	6	0	6	0	No
Dire Dawa	NA	Sabian Op. Woreda	Goro Health Center	Primary Health Care Unit	16	25/4/2022	2022	75	26	49	0	75	75	0	0	0	0	0	0	0	0	0	0	0	0	0	0	0	0	0	0	No
Dire Dawa	NA	Legahare Op. Woreda	Legahare Health Center	Primary Health Care Unit	16	25/4/2022	2022	122	37	80	0	122	122	0	0	0	0	0	0	0	0	0	0	0	0	0	0	0	0	0	0	No
B-Gumuz	Assosa	Assosa	Assosa G/hospital	Secondary Health Care Unit	16	27/4/2022	2022	2	1	1	0	2	2	0	0	0	0	0	0	0	0	0	0	0	0	16	16	3	1	2	0	No
B-Gumuz	Metekel	Pawi	Pawi G/hospital	Secondary Health Care Unit	16	27/4/2022	2022	7	6	1	0	7	7	0	0	0	0	0	0	0	0	0	0	0	0	2	0	1	0	1	0	No
B-Gumuz	Assosa	Menga	Menga P/hospital	Primary Health Care Unit	16	27/4/2022	2022	4	3	1	0	4	4	0	0	0	0	0	0	0	0	0	0	0	0	0	0	0	0	0	0	No
B-Gumuz	Assosa	Bambasi	Bambasi Health Centre	Primary Health Care Unit	16	27/4/2022	2022	26	16	10	0	26	26	0	0	0	0	0	0	0	0	0	0	0	0	0	0	0	0	0	0	No
B-Gumuz	Metekel	Dangur	Mambuk Health centre	Primary Health Care Unit	16	27/4/2022	2022	21	9	12	0	21	21	0	0	0	0	0	0	0	0	0	0	0	0	5	0	0	0	0	0	No
Sidama	NA	Hawasa city Adm.	Hawasa CSH	Tertiary Health Care Unit	16	25/4/022	2022	6	3	3	0	6	0	6	0	0	0	0	0	0	0	0	0	0		11	0	6	0	6	0	No
[truncated: 1,410 more rows]
